# Supplementary material for: Genome-wide methylation analysis in Silver–Russell syndrome, Temple syndrome, and Prader–Willi syndrome
Source: Clin Epigenetics. 2020 Oct 22;12:159. doi: 10.1186/s13148-020-00949-8 (PMC7583213; doi:10.1186/s13148-020-00949-8)
Supplement: Supplementary file 1 — Additional file 1.: Table S1. Clinical features of patients. [file 13148_2020_949_MOESM1_ESM.xlsx]

## Sheet: Table-S1
Table S1. Clinical features of patients.
Patient	SRS Pt. 1	SRS Pt. 2	SRS Pt. 3	SRS Pt. 4	SRS Pt. 5	SRS Pt. 6	SRS Pt. 7	SRS Pt. 8	SRS Pt. 9	SRS Pt. 10	SRS Pt. 11	SRS Pt. 12	SRS Pt. 13	SRS Pt. 14	SRS Pt. 15	SRS Pt. 16	TS14 Pt. 1	TS14 Pt. 2	TS14 Pt. 3	TS14 Pt. 4	TS14 Pt. 5	TS14 Pt. 6	TS14 Pt. 7	PWS Pt. 1	PWS Pt. 2	PWS Pt. 4	PWS Pt. 5	PWS Pt. 7	PWS Pt. 8	PWS Pt. 9	PWS Pt. 10	PWS Pt. 11	PWS Pt. 12	PWS Pt. 13
(Epi)genetic cause	Epimutation	Epimutation	Epimutation	Epimutation	Epimutation	Epimutation	Epimutation	Epimutation	Epimutation	Epimutation	Epimutation	Epimutation	Epimutation	Epimutation	Epimutation	Epimutation	UPD	UPD	Epimutation	UPD	UPD	Epimutation	Epimutation	Epimutation	UPD	UPD	UPD	Deletion	Deletion	UPD	UPD	UPD	Deletion	Epimutation
Sex	Female	Female	Female	Male	Female	Female	Male	Male	Female	Unknown	Male	Female	Male	Male	Female	Female	Male	Female	Female	Male	Male	Female	Male	Male	Female	Female	Male	Male	Male	Female	Male	Female	Male	Female
Age at the GWMA (years)	Unknown	5	7	8	14	6	5	4	17	Unknown	5	1	10	7	6	1	10	9	8	12	12	7	2	3	3	3	2	18	9	1	2	1	2/12	2
Age at the last examination (years)	12 0/12	11 10/12	10 3/12	3 0/12	9 6/12	1 /3/12	6/12	9/12	23 8/12	Unknown	2 8/12	5/12	9 '3/12	12 0/12	6 0/12	5 4/12	12 6/12	12 3/12	11 1/12	16 1/12	15 0/12	9 5/12	3 2/12	11 2/12	8 8/12	4 7/12	7 /7/12	23 4/12	13 5/12	6 9/12	9 6/12	7 1/12	4 3/12	4 3/12
<Growth pattern>
Gestational age (weeks)	37	35	39	37	36	37	39	39	29	Unknown	38	36	36	36	35	34	36	37	41	37	40	37	40	32	36	30	38	Unknown	41	41	39	40	38	38
Prenatal growth failure	+	+	+	+	+	+	+	+	+	Unknown	+	+	+	+	+	+	–	+	–	–	+	+	–	–	+	+	–	Unknown	+	+	–	–	+	–
Birth length cm (SDS)	37.0 (–4.2)	35.5 (–3.4)	39.0 (–4.9)	40.5 (–2.9)	40.0 (–2.5)	40.5 (–3.1)	46.0 (–1.5)	39.0 (–4.8)	30.0 (–3.3)	Unknown	Unknown	36.7 (–3.1)	37.0 (–3.2)	38.5 (–3.3)	33 (–4.0)	34.5 (–4.1)	45.7 (–0.3)	40.6 (–2.4)	50 (+0.0)	50 (+1.4)	45 (–2.4)	43 (–1.8)	47.5 (–1.1)	42.0 (–0.1)	44.6 (–0.7)	31.0 (–3.6)	50.0 (+0.9)	Unknown	46.0 (–3.5)	47.0 (–1.8)	49.4 (+0.2)	50.0 (+0.2)	47.0 (–0.8)	46.5 (–0.8)
Birth weight kg (SDS)	1.65 (–3.2)	1.04 (–4.5)	1.67 (–4.2)	1.68 (–3.1)	1.80 (–1.9)	1.64 (–3.3)	2.15 (–2.5)	1.33 (–5.4)	0.60 (–3.7)	Unknown	2.09 (–2.8)	1.15 (–4.1)	1.18 (–3.9)	1.55 (–3.5)	0.94 (–4.3)	0.94 (–3.5)	1.96 (–1.6)	1.68 (–2.7)	3.00 (–0.2)	3.80 (+3.8)	1.82 (–4.5)	1.78 (–2.4)	2.57 (–1.6)	1.36 (–1.8)	1.68 (–2.3)	0.76 (–3.4)	2.86 (–0.3)	Unknown	2.27 (–2.3)	2.08 (–4.0)	2.85 (–0.5)	2.46 (–1.8)	2.17 (–2.2)	2.84 (+0.3)
Birth OFC cm (SDS)	32.0 (–0.7)	29.6 (–1.2)	31.0 (–1.7)	32.6 (–0.1)	Unknown	32.0 (–0.7)	31.0 (–1.6)	28.0 (–3.8)	Unknown	Unknown	Unknown	30.0 (+1.7)	26.7 (–3.3)	32.5 (–0.1)	24.5 (–3.9)	29.7 (–0.8)	32.0 (–0.1)	30.4 (–1.6)	34.5 (+0.6)	34.5 (+1.4)	31.0 (–1.8)	31.0 (–1.1)	34.0 (+0.5)	28.5 (–0.5)	30.0 (–1.4)	29.5 (+1.3)	32.0 (–0.8)	Unknown	31.5 (–1.8)	33.0 (–0.7)	32.0 (–0.9)	33.0 (–0.4)	33.2 (+0.1)	34.5 (+1.1)
Postnatal growth failure	+	+	+	+	+	+	+	+	+	Unknown	+	+	+	+	+	+	+	+	+	–	+	+	+	+	–	+	+	+	–	+	+	–	–	–
<SRS: characteristic features>
Netchine-Harbison scoring system features
Number of positive features	(4/5)	5	6	5	(4/4)	6	5	(5/5)	(4/4)	(3/3)	4	(5/5)	3	5	5	5	4	4	4	0	4	4	3	1	2	5	3	(2/4)	3	4	2	1	(3/5)	2
Birth length and/or weight ≤ –2 SDS	+	+	+	+	+	+	+	+	+	Unknown	+	+	+	+	+	+	–	+	–	–	+	+	–	–	+	+	–	Unknown	+	+	–	–	+	–
Relative macrocephaly at birth*	+	+	+	+	Unknown	+	–	+	Unknown	Unknown	+	+	–	+	–	+	+	–	–	–	+	–	+	–	–	+	–	Unknown	+	+	–	–	+	–
Postnatal height ≤ –2 SDS	+	+	+	+	+	+	+	+	+	+	+	+	+	+	+	+	+	+	+	–	+	+	+	–	–	+	+	+	–	+	+	–	–	–
Prominent forehead	Unknown	–	+	+	Unknown	+	+	Unknown	Unknown	+	+	Unknown	–	–	+	+	+	+	+	–	–	+	+	–	–	+	+	–	–	–	–	–	Unknown	+
Body asymmetry	+	+	+	+	+	+	+	+	+	+	–	+	–	+	+	–	–	–	+	–	–	–	–	–	–	–	–	–	–	–	–	–	–	–
Feeding difficulties and/or low BMI	–	+	+	–	+	+	+	+	+	Unknown	–	+	+	+	+	+	+	+	+	–	+	+	–	+	+	+	+	+	+	+	+	+	+	+
Triangular face	+	+	+	+	+	+	+	+	+	+	–	+	–	+	+	+	+	–	–	–	Unknown	+	–	–	–	–	+	–	+	–	–	–	Unknown	+
5th finger clinodactyly	+	+	–	+	+	+	+	+	–	Unknown	+	+	+	–	+	+	–	–	–	–	Unknown	+	–	–	–	–	+	–	–	–	Unknown	+	–	–
Hypotonia (with poor suck)	+	–	–	+	–	+	+	+	–	Unknown	–	–	–	–	+	+	+	+	+	+	–	–	+	+	+	+	+	+	–	+	+	+	+	+
Genital anomaly	–	–	–	+	–	Unknown	Unknown	–	–	Unknown	–	–	Cryptorchidism	–	Labia hypoplasia	–	–	–	–	Cryptorchidism	–	–	–	Micropenis	–	–	Cryptorchidism	Unknown	Cryptorchidism	Labia hypoplasia	Cryptorchidism	–	Cryptorchidism	–
													Hypospadias											Cryptorchidism
Developmental delay	–	–	–	+	–	+	+	+	+	+	–	Unknown	Unknown	–	+	+	+	+	–	+	–	–	+	+	+	+	+	Unknown	+	+	+	+	+	+
Speech delay	–	–	–	+	–	–	Unknown	Unknown	–	Unknown	–	Unknown	–	–	+	+	–	–	–	Unknown	–	–	–	+	Unknown	+	+	–	+	Unknown	+	+	Unknown	+
<Other features>		VSD, GER	ASD											ASD, GER	Hypoglycemia	PDA				Autistic behavior	Sensorineural			Panic disorder							VSD
		Blepharoptosis													in infancy	Malrotation					hearing loss
															Malrotation						Cubitus valgus
<Category>	A	B	A	A	A	A	A	A	A	A	A	A	B	B	B	B	B	B	A	B	B	B	B	A	B	B	B	B	B	B	B	B	B	B
Reference	1,2	2	1,2	1,2	1,2	1,2	2	2	2	2	2	2					3	3	3	3	3	3	3
Abbreviations: SRS, Silver-Russell syndrome; TS14, Temple syndrome; PWS, Prader-Willi syndrome; GWMA, genome-wide methylation analysis; SDS, standard deviation score; OFC, occipitofrontal circumference; BMI, body mass index; VSD, ventricular septal defect; GER, gastroesophageal reflux; ASD, atrial septal defect; PDA, patent ductus arteriosus. * Birth OFC SDS is more than 1.5 SDS above birth lengt…
