# Supplementary material for: Genome-wide methylation analysis in Silver–Russell syndrome, Temple syndrome, and Prader–Willi syndrome
Source: Clin Epigenetics. 2020 Oct 22;12:159. doi: 10.1186/s13148-020-00949-8 (PMC7583213; doi:10.1186/s13148-020-00949-8)
Supplement: Supplementary file 2 — Additional file 2.: Table S2. Methylation values of 77 known iDMRs in each patient. [file 13148_2020_949_MOESM2_ESM.xlsx]

## Sheet: Sheet1 (2)
Table S2. Methylation values of 77 known iDMRs in each patient.
chr	Location (hg19)	target ID	iDMRs	Methylation origin	SRS Pt. 1			SRS Pt. 2			SRS Pt. 3			SRS Pt. 4			SRS Pt. 5			SRS Pt. 6			SRS Pt. 7			SRS Pt. 8			SRS Pt. 9			SRS Pt. 10			SRS Pt. 11			SRS Pt. 12			SRS Pt. 13			SRS Pt. 14			SRS Pt. 15
					Epimutation			Epimutation			Epimutation			Epimutation			Epimutation			Epimutation			Epimutation			Epimutation			Epimutation			Epimutation			Epimutation			Epimutation			Epimutation			Epimutation			Epimutation
					β	Δβ	FDR adjusted p-value	β	Δβ	FDR adjusted p-value	β	Δβ	FDR adjusted p-value	β	Δβ	FDR adjusted p-value	β	Δβ	FDR adjusted p-value	β	Δβ	FDR adjusted p-value	β	Δβ	FDR adjusted p-value	β	Δβ	FDR adjusted p-value	β	Δβ	FDR adjusted p-value	β	Δβ	FDR adjusted p-value	β	Δβ	FDR adjusted p-value	β	Δβ	FDR adjusted p-value	β	Δβ	FDR adjusted p-value	β	Δβ	FDR adjusted p-value	β	Δβ	FDR adjusted p-value
1	32936781	cg09352844	ZBTB8B	M	0.523631	-0.0131118	0.948031	0.504479	-0.0322634	0.998632	0.601203	0.06446	0.989974	0.532433	-0.00431	0.999901	0.57138	0.0346373	0.763001	0.558299	0.0215567	0.999996	0.543757	0.00701419	0.999996	0.512629	-0.0241137	0.999986	0.537061	0.000318061	0.999947	0.593576	0.0568331	0.999979	0.498074	-0.0386691	0.87057	0.513241	-0.0235023	0.999996	0.525857	-0.0108854	0.994107	0.519768	-0.0169746	0.914831	0.589162	0.0524194	0.656664
	32936862	cg16124641			0.723861	0.00413966	0.99289	0.735187	0.0154658	0.998632	0.751526	0.0318051	0.989974	0.669479	-0.0502424	0.999321	0.790992	0.0712708	0.754404	0.729453	0.00973187	0.999996	0.731317	0.0115962	0.999996	0.703958	-0.0157627	0.999986	0.712664	-0.00705727	0.999378	0.793423	0.0737018	0.999979	0.635884	-0.0838375	0.851774	0.702374	-0.0173473	0.999996	0.692436	-0.0272854	0.993637	0.68005	-0.0396711	0.896655	0.891572	0.171851	0.468145
	32936997	cg12419176			0.466475	-0.075031	0.678557	0.56063	0.0191243	0.998632	0.52247	-0.0190365	0.989974	0.535013	-0.00649309	0.999901	0.509184	-0.0323218	0.854916	0.545261	0.00375468	0.999996	0.546584	0.00507815	0.999996	0.514108	-0.0273984	0.999986	0.463486	-0.0780202	0.91937	0.639913	0.0984065	0.999979	0.425458	-0.116048	0.538294	0.557633	0.0161266	0.999996	0.487227	-0.054279	0.970218	0.409505	-0.132001	0.314745	0.596563	0.0550571	0.735688
	36915841	cg27439456	OSCP1	M	0.146314	-0.0741855	0.730714	0.185495	-0.0350048	0.998632	0.156896	-0.0636032	0.989974	0.238664	0.0181647	0.999321	0.183012	-0.0374869	0.848798	0.30438	0.0838805	0.999996	0.23961	0.0191107	0.999996	0.193372	-0.0271271	0.999986	0.159065	-0.0614344	0.986938	0.195174	-0.0253249	0.999979	0.215486	-0.0050133	0.994713	0.341547	0.121048	0.999996	0.180077	-0.0404222	0.985738	0.122356	-0.0981436	0.544757	0.335978	0.115479	0.534094
	36915865	cg08878450			0.428845	-0.0770075	0.812815	0.484148	-0.021705	0.998632	0.471235	-0.0346178	0.989974	0.563763	0.0579103	0.999321	0.513699	0.00784593	0.980461	0.595901	0.0900487	0.999996	0.569362	0.0635095	0.999996	0.453251	-0.0526022	0.999986	0.431	-0.0748532	0.994919	0.476856	-0.0289966	0.999979	0.460113	-0.0457397	0.949983	0.606504	0.100651	0.999996	0.51129	0.00543755	0.998405	0.269403	-0.23645	0.226328	0.590284	0.0844317	0.732132
	36916006	cg14912727			0.119178	-0.0203174	0.70639	0.13761	-0.00188587	0.998794	0.154654	0.015158	0.989974	0.143834	0.00433875	0.999321	0.16167	0.0221746	0.571041	0.151514	0.0120181	0.999996	0.167164	0.0276686	0.999996	0.158712	0.0192169	0.999986	0.147529	0.00803315	0.998521	0.162439	0.0229431	0.999979	0.151771	0.0122755	0.912417	0.147581	0.0080853	0.999996	0.164177	0.0246812	0.913127	0.179597	0.0401011	0.286599	0.087788	-0.0517075	0.263685
	36916013	cg16583330			0.0112817	-0.000388338	0.981417	0.0189259	0.00725579	0.998632	0.00584961	-0.00582045	0.989974	0.00658768	-0.00508238	0.999321	0.00664409	-0.00502598	0.469292	0.022399	0.010729	0.302566	0.0149823	0.00331223	0.999996	0.0288518	0.0171818	0.11648	0.0119982	0.000328148	0.999365	0.0184322	0.00676216	0.999979	0.0140995	0.00242943	0.906099	0.0151997	0.00352959	0.999996	0.0249417	0.0132716	0.203185	0.0420178	0.0303478	0.0026588	0.0154914	0.00382131	0.669619
	36916040	cg10035922			0.00528703	0.00135308	0.785666	0.00120922	-0.00272473	0.998632	0.00374562	-0.000188333	0.993956	0.00384722	-8.67317e-05	0.999901	0.00392342	-1.05291e-05	0.998564	0.00658554	0.00265159	0.832749	0.00681788	0.00288393	0.999996	0.00560857	0.00167463	0.999986	0.00532784	0.00139389	0.981931	0.00665806	0.00272411	0.999979	0.00326537	-0.000668582	0.9557	0.0043889	0.000454949	0.999996	0.00526689	0.00133294	0.969879	0.00649943	0.00256548	0.43733	0.0036632	-0.000270751	0.948226
	36916160	cg00578252			0.00817523	9.77451e-05	0.996891	0.00891761	0.000840121	0.998632	0.008635	0.000557513	0.994282	0.00761041	-0.000467072	0.999901	0.00599527	-0.00208222	0.877015	0.00752494	-0.000552545	0.999996	0.0142206	0.0061431	0.999996	0.0118545	0.003777	0.999986	0.0083875	0.000310011	0.999438	0.00664746	-0.00143002	0.999979	0.00437028	-0.00370721	0.885765	0.0105108	0.00243336	0.999996	0.0129092	0.00483176	0.952715	0.00769412	-0.000383367	0.984211	0.0214405	0.013363	0.260012
	36916165	cg11798976			0.00249262	-0.00208164	0.838499	0.00228942	-0.00228484	0.998632	0.00153903	-0.00303523	0.989974	0.00415457	-0.000419696	0.999324	0.00389497	-0.000679292	0.939827	0.00714952	0.00257526	0.999996	0.00433899	-0.000235268	0.999996	0.00667924	0.00210497	0.999986	0.00437324	-0.000201027	0.999438	0.00254799	-0.00202627	0.999979	0.00638609	0.00181183	0.922542	0.00632845	0.00175419	0.999996	0.00801926	0.003445	0.936918	0.00557176	0.000997495	0.922198	0.0087709	0.00419664	0.578973
	36916191	cg09662887			0.00131645	-0.000981408	0.720643	0.00199981	-0.000298049	0.998632	0.00224294	-5.49217e-05	0.996851	0.00257251	0.000274654	0.999321	0.00166488	-0.000632981	0.789815	0.00382592	0.00152807	0.863382	0.00355777	0.00125992	0.999996	0.00190198	-0.000395879	0.999986	0.00175244	-0.000545418	0.998521	0.00175378	-0.000544075	0.999979	0.00350017	0.00120231	0.721901	0.00333429	0.00103643	0.999996	0.00480201	0.00250416	0.499937	0.00444517	0.00214732	0.25194	0.00310791	0.000810056	0.731155
	36916194	cg06367472			0.00139709	-0.001299	0.626139	0.00187313	-0.000822958	0.998632	0.00375081	0.00105473	0.989974	0.00221838	-0.00047771	0.999321	0.00104855	-0.00164754	0.382244	0.0034388	0.000742706	0.999996	0.000961696	-0.00173439	0.999996	0.00360605	0.000909964	0.999986	0.00368366	0.000987567	0.966947	0.00232627	-0.000369817	0.999979	0.00431145	0.00161536	0.603549	0.00298432	0.000288226	0.999996	0.00548708	0.00279099	0.465623	0.00434723	0.00165114	0.438065	0.00303298	0.000336886	0.89784
	36916196	cg12630409			0.015974	-0.00257312	0.934546	0.0175616	-0.000985554	0.998632	0.00474091	-0.0138062	0.989974	0.018618	7.0901e-05	0.999958	0.0163791	-0.00216805	0.922633	0.0228074	0.00426031	0.999996	0.0126628	-0.00588428	0.999996	0.0212081	0.002661	0.999986	0.0120852	-0.0064619	0.986019	0.0179844	-0.000562707	0.999979	0.0230071	0.00446002	0.925759	0.0191013	0.000554176	0.999996	0.0211758	0.00262869	0.992473	0.0303433	0.0117962	0.458505	0.024271	0.00572384	0.760568
	36916502	cg22397854			0.00831318	-0.00122518	0.958131	0.0065245	-0.00301386	0.998632	0.00973084	0.000192477	0.998095	0.00518987	-0.00434849	0.999321	0.0149479	0.00540954	0.648472	0.0188021	0.00926378	0.814909	0.0115425	0.00200415	0.999996	0.0201282	0.0105898	0.927887	0.00931664	-0.000221724	0.999686	0.0151354	0.00559704	0.999979	0.00843577	-0.00110259	0.98186	0.015226	0.00568768	0.999996	0.0083875	-0.00115086	0.994414	0.0171952	0.00765683	0.512745	0.00371763	-0.00582073	0.666733
	36916606	cg03954991			0.122289	-0.00352156	0.986911	0.211275	0.0854649	0.998632	0.0781177	-0.0476926	0.989974	0.0826872	-0.0431231	0.999321	0.209672	0.0838617	0.300602	0.0912536	-0.0345567	0.999996	0.122728	-0.00308281	0.999996	0.139131	0.0133204	0.999986	0.12035	-0.00546028	0.998772	0.212698	0.0868874	0.999979	0.0786542	-0.0471561	0.80509	0.132053	0.00624262	0.999996	0.137652	0.0118413	0.993927	0.130775	0.00496508	0.977906	0.148338	0.0225279	0.844157
	40024972	cg10243676	PPIEL:Ex1-DMR	M	0.692205	-0.0246816	0.923346	0.787335	0.0704489	0.998632	0.7327	0.0158138	0.989974	0.606117	-0.11077	0.999321	0.737897	0.0210104	0.909115	0.661859	-0.055028	0.999996	0.800603	0.0837161	0.999996	0.727966	0.0110794	0.999986	0.710698	-0.00618841	0.999314	0.627348	-0.0895387	0.999979	0.78585	0.0689635	0.788218	0.673263	-0.0436231	0.999996	0.732712	0.0158254	0.994031	0.721382	0.0044954	0.985953	0.854587	0.1377	0.380175
	40025233	cg11704876			0.638544	-0.0973334	0.430464	0.774559	0.0386823	0.998632	0.822339	0.0864623	0.989974	0.65114	-0.0847373	0.999321	0.784003	0.0481262	0.706498	0.671123	-0.064754	0.999996	0.847828	0.111951	0.999996	0.748093	0.0122157	0.999986	0.737648	0.00177104	0.999686	0.643517	-0.0923605	0.999979	0.754588	0.0187114	0.967903	0.686204	-0.0496727	0.999996	0.802364	0.0664875	0.928447	0.766569	0.0306923	0.853177	0.83228	0.0964033	0.488897
	40025412	cg22862450			0.826428	-0.00165436	0.993621	0.835745	0.00766208	0.998632	0.867165	0.0390829	0.989974	0.776502	-0.0515809	0.999321	0.875146	0.0470635	0.589258	0.723545	-0.104537	0.45179	0.868089	0.0400065	0.999996	0.826064	-0.00201884	0.999986	0.853158	0.0250755	0.998521	0.765297	-0.0627854	0.999979	0.838382	0.0102995	0.977465	0.77165	-0.0564324	0.999996	0.828442	0.000359016	0.999804	0.845855	0.0177721	0.89453	0.91073	0.0826476	0.425741
	40025416	cg15057250			0.844376	-0.00341637	0.986217	0.855025	0.00723255	0.998632	0.872639	0.0248459	0.989974	0.774126	-0.0736668	0.999321	0.870978	0.0231851	0.833222	0.791603	-0.05619	0.986849	0.914303	0.0665107	0.999996	0.839619	-0.00817397	0.999986	0.873947	0.0261545	0.998521	0.814932	-0.0328612	0.999979	0.840468	-0.00732526	0.984068	0.800378	-0.0474149	0.999996	0.84766	-0.000133235	0.999833	0.880375	0.0325822	0.771257	0.943783	0.0959906	0.353409
	55271674	cg21872908	C1orf177	M	0.977002	0.0158046	0.892342	0.9863	0.0251026	0.998632	0.974193	0.0129957	0.989974	0.976858	0.0156608	0.999321	0.977317	0.0161198	0.845165	0.97033	0.00913268	0.999996	0.958138	-0.00305926	0.999996	0.954723	-0.00647449	0.999986	0.97814	0.0169424	0.998521	0.977382	0.0161846	0.999979	0.980444	0.0192474	0.918997	0.975465	0.0142679	0.999996	0.981094	0.0198966	0.98094	0.973919	0.0127221	0.899738	0.974563	0.0133658	0.865088
	55271678	cg20903926			0.978726	-0.00444092	0.934302	0.99163	0.0084628	0.998632	0.989731	0.00656448	0.989974	0.988567	0.0054006	0.999321	0.988814	0.00564668	0.875427	0.988202	0.00503532	0.999996	0.981721	-0.00144541	0.999996	0.982109	-0.0010577	0.999986	0.98897	0.00580332	0.998521	0.988371	0.00520449	0.999979	0.987813	0.0046462	0.965255	0.990508	0.00734155	0.999996	0.987934	0.00476722	0.99171	0.989759	0.0065919	0.868762	0.991371	0.00820451	0.800516
	68512540	cg03641225	DIRAS3:Ex2-DMR	M	0.311312	0.00900575	0.955153	0.371458	0.0691522	0.998632	0.358936	0.0566301	0.989974	0.286206	-0.0160996	0.999321	0.249829	-0.0524769	0.466041	0.281355	-0.020951	0.999996	0.313945	0.0116392	0.999996	0.335444	0.0331379	0.999986	0.32618	0.0238744	0.998521	0.343832	0.0415261	0.999979	0.248641	-0.0536651	0.656925	0.347712	0.0454056	0.999996	0.27113	-0.0311758	0.970101	0.353503	0.0511973	0.528331	0.296203	-0.0061032	0.950433
	68512808	cg20149168			0.632538	-0.00155322	0.995118	0.675732	0.0416399	0.998632	0.681104	0.0470122	0.989974	0.589192	-0.0448993	0.999321	0.642356	0.00826465	0.957188	0.642175	0.00808372	0.999996	0.609715	-0.024377	0.999996	0.672202	0.0381101	0.999986	0.71139	0.0772979	0.803468	0.668426	0.0343339	0.999979	0.61484	-0.0192516	0.961556	0.673454	0.039362	0.999996	0.715147	0.0810552	0.846876	0.68186	0.0477685	0.698293	0.744024	0.109932	0.372675
	68512929	cg00448707			0.624533	-0.031749	0.671784	0.721617	0.0653345	0.998632	0.673095	0.0168132	0.989974	0.65854	0.00225749	0.999901	0.639725	-0.0165568	0.813409	0.649148	-0.00713439	0.999996	0.667515	0.0112329	0.999996	0.668662	0.0123799	0.999986	0.70159	0.0453077	0.760873	0.651796	-0.00448556	0.999979	0.671554	0.0152718	0.93251	0.672052	0.01577	0.999996	0.722916	0.0666343	0.57129	0.695061	0.0387791	0.511763	0.689609	0.0333268	0.627655
	68513064	cg21808053			0.496989	0.0523991	0.660542	0.491491	0.0469016	0.998632	0.492384	0.0477938	0.989974	0.44439	-0.000200182	0.999958	0.330135	-0.114454	0.120679	0.460422	0.0158326	0.999996	0.449268	0.00467782	0.999996	0.520777	0.0761873	0.999986	0.515241	0.0706515	0.781569	0.516234	0.0716441	0.999979	0.367041	-0.0775485	0.541201	0.516699	0.0721095	0.999996	0.480234	0.0356443	0.971429	0.499298	0.054708	0.581725	0.510794	0.0662039	0.551994
	68515789	cg02317907	DIRAS3:TSS-DMR	M	0.794024	0.000538551	0.998501	0.825639	0.0321539	0.998632	0.834515	0.0410299	0.989974	0.718127	-0.0753581	0.999321	0.741633	-0.0518525	0.687831	0.775911	-0.017574	0.999996	0.739244	-0.054241	0.999996	0.801716	0.00823077	0.999986	0.760922	-0.0325636	0.998521	0.82646	0.0329751	0.999979	0.723889	-0.0695956	0.737859	0.805214	0.0117286	0.999996	0.823191	0.029706	0.986678	0.800116	0.00663094	0.976228	0.853944	0.0604588	0.670626
	68515978	cg19114595			0.661309	-0.0103091	0.96844	0.716854	0.0452353	0.998632	0.779013	0.107395	0.989974	0.622079	-0.0495396	0.999321	0.591013	-0.0806057	0.481119	0.640597	-0.0310215	0.999996	0.669373	-0.00224491	0.999996	0.753116	0.0814974	0.999986	0.660322	-0.011296	0.998521	0.704384	0.0327661	0.999979	0.61785	-0.0537686	0.842796	0.694299	0.0226807	0.999996	0.656776	-0.0148424	0.994031	0.662225	-0.00939285	0.966613	0.65087	-0.0207484	0.890372
	68516081	cg12070746			0.514641	0.0308251	0.821525	0.558217	0.0744009	0.998632	0.546121	0.0623053	0.989974	0.473249	-0.0105665	0.999321	0.455335	-0.0284803	0.780562	0.493663	0.00984679	0.999996	0.475261	-0.00855457	0.999996	0.521327	0.0375111	0.999986	0.547499	0.0636829	0.803413	0.529235	0.0454189	0.999979	0.426966	-0.0568493	0.679885	0.533863	0.0500475	0.999996	0.484183	0.000367035	0.999804	0.552764	0.0689482	0.419289	0.509994	0.0261784	0.798882
	68516094	cg11465163			0.741447	0.0232751	0.899228	0.741338	0.0231659	0.998632	0.770217	0.0520451	0.989974	0.687771	-0.0304003	0.999321	0.727906	0.00973381	0.946621	0.696098	-0.0220739	0.999996	0.721057	0.00288578	0.999996	0.722313	0.00414125	0.999986	0.734052	0.0158799	0.998521	0.752246	0.0340743	0.999979	0.653751	-0.0644206	0.694851	0.762455	0.044283	0.999996	0.812496	0.0943243	0.747332	0.743279	0.0251072	0.863559	0.842616	0.124445	0.289642
	68516102	cg16314899			0.624299	-0.0377864	0.840043	0.692375	0.030289	0.998632	0.751238	0.0891527	0.989974	0.627445	-0.0346407	0.999321	0.655814	-0.00627166	0.971095	0.67424	0.0121546	0.999996	0.674903	0.012817	0.999996	0.692099	0.0300135	0.999986	0.687655	0.0255692	0.998521	0.687877	0.0257916	0.999979	0.637753	-0.0243324	0.952374	0.692251	0.0301651	0.999996	0.758938	0.0968518	0.806077	0.706589	0.0445036	0.755674	0.763752	0.101667	0.457908
	68516139	cg25755905			0.446435	-0.0209478	0.913775	0.526454	0.0590703	0.998632	0.510812	0.0434284	0.989974	0.436577	-0.0308066	0.999321	0.457208	-0.0101753	0.94526	0.474396	0.00701318	0.999996	0.45761	-0.0097733	0.999996	0.464867	-0.00251629	0.999986	0.521432	0.0540489	0.940128	0.496752	0.0293693	0.999979	0.405558	-0.0618249	0.724758	0.496248	0.0288653	0.999996	0.48552	0.0181366	0.99171	0.539451	0.0720674	0.492812	0.48113	0.0137472	0.913605
	68516273	cg22500004			0.607322	0.00674195	0.973511	0.638606	0.0380266	0.998632	0.672985	0.0724056	0.989974	0.574071	-0.0265081	0.999321	0.590951	-0.00962822	0.943857	0.58857	-0.0120094	0.999996	0.589283	-0.0112961	0.999996	0.580946	-0.0196334	0.999986	0.658321	0.057741	0.89622	0.632052	0.0314726	0.999979	0.54459	-0.0559901	0.733577	0.638757	0.0381775	0.999996	0.643449	0.0428698	0.958014	0.623272	0.0226922	0.870875	0.650189	0.0496091	0.661234
	68516280	cg05949203			0.686413	0.0276964	0.879461	0.697104	0.0383878	0.998632	0.710023	0.0513065	0.989974	0.610737	-0.0479792	0.999321	0.684814	0.0260978	0.843368	0.643046	-0.0156699	0.999996	0.627117	-0.0315996	0.999996	0.708057	0.0493406	0.999986	0.683278	0.0245615	0.998521	0.691101	0.0323843	0.999979	0.628992	-0.0297245	0.924071	0.663934	0.00521784	0.999996	0.718001	0.0592847	0.929741	0.770092	0.111376	0.257367	0.705975	0.0472592	0.702945
	68516464	cg06191076			0.593745	0.0259963	0.868693	0.632875	0.0651267	0.998632	0.629486	0.061737	0.989974	0.534082	-0.0336672	0.999321	0.564902	-0.00284726	0.98414	0.549972	-0.0177766	0.999996	0.576925	0.00917656	0.999996	0.565238	-0.0025109	0.999986	0.598624	0.030875	0.997863	0.59501	0.0272614	0.999979	0.54022	-0.0275288	0.917309	0.605396	0.0376469	0.999996	0.699573	0.131824	0.373413	0.650593	0.0828446	0.348822	0.644232	0.0764835	0.487316
	68516473	cg16682227			0.41632	-0.0278596	0.886481	0.458313	0.014134	0.998632	0.480195	0.0360158	0.989974	0.412285	-0.0318945	0.999321	0.455244	0.0110645	0.944053	0.451338	0.00715839	0.999996	0.44131	-0.00286924	0.999996	0.449458	0.00527833	0.999986	0.450092	0.0059123	0.998838	0.442624	-0.00155513	0.999979	0.443102	-0.00107742	0.998502	0.416761	-0.0274186	0.999996	0.49586	0.0516811	0.953765	0.490331	0.0461522	0.728748	0.457353	0.0131734	0.922301
	68516519	cg13208159			0.522931	0.00742567	0.972585	0.611282	0.0957768	0.998632	0.590841	0.075336	0.989974	0.50216	-0.0133456	0.999321	0.520533	0.00502808	0.973973	0.514188	-0.00131707	0.999996	0.500846	-0.0146599	0.999996	0.494368	-0.0211374	0.999986	0.564358	0.048853	0.958751	0.536751	0.0212455	0.999979	0.490316	-0.0251893	0.939533	0.527562	0.0120565	0.999996	0.605606	0.0901001	0.774796	0.621588	0.106083	0.26643	0.643037	0.127532	0.278601
	68516628	cg12986021			0.578766	-0.00031554	0.999094	0.638071	0.058989	0.998632	0.687113	0.108032	0.989974	0.545761	-0.0333208	0.999321	0.527047	-0.0520346	0.681207	0.534563	-0.0445184	0.999996	0.540051	-0.0390309	0.999996	0.56791	-0.0111713	0.999986	0.613089	0.0340071	0.998521	0.532377	-0.0467049	0.999979	0.488256	-0.090826	0.592286	0.615157	0.0360756	0.999996	0.646618	0.0675364	0.927707	0.670112	0.091031	0.43792	0.657909	0.0788274	0.578402
	68516714	cg13099417			0.676378	0.00130667	0.997488	0.682409	0.00733824	0.998794	0.771533	0.0964614	0.989974	0.633007	-0.0420642	0.999321	0.662494	-0.0125772	0.959103	0.612402	-0.062669	0.999996	0.620191	-0.0548798	0.999996	0.696282	0.0212108	0.999986	0.702812	0.0277406	0.998521	0.660998	-0.0140733	0.999979	0.61612	-0.0589513	0.890567	0.697371	0.0222999	0.999996	0.788548	0.113477	0.886428	0.754944	0.0798728	0.676037	0.692428	0.0173565	0.932577
	68517178	cg27545611			0.571873	0.0338786	0.856918	0.626256	0.0882613	0.998632	0.611643	0.0736492	0.989974	0.565988	0.0279939	0.999321	0.615742	0.077748	0.447331	0.528688	-0.00930659	0.999996	0.493052	-0.0449427	0.999996	0.530835	-0.00715955	0.999986	0.550566	0.0125714	0.998521	0.543233	0.00523848	0.999979	0.511681	-0.0263133	0.944297	0.487526	-0.0504678	0.999996	0.578318	0.0403235	0.974228	0.593523	0.0555285	0.664333	0.592386	0.0543917	0.683183
	68517256	cg13605615			0.555206	0.0360265	0.807568	0.559713	0.0405336	0.998632	0.601221	0.0820415	0.989974	0.501284	-0.0178955	0.999321	0.527355	0.00817594	0.952998	0.505189	-0.0139899	0.999996	0.484154	-0.0350248	0.999996	0.532479	0.0133003	0.999986	0.580023	0.0608438	0.875802	0.562076	0.0428968	0.999979	0.479861	-0.0393178	0.858015	0.566364	0.0471847	0.999996	0.507836	-0.011343	0.994031	0.576173	0.0569934	0.577137	0.547514	0.028335	0.802857
	68517274	cg10038185			0.614994	0.024003	0.928417	0.6022	0.0112091	0.998632	0.669631	0.07864	0.989974	0.599079	0.00808785	0.999395	0.632225	0.0412341	0.804189	0.60266	0.0116694	0.999996	0.600595	0.00960442	0.999996	0.636002	0.045011	0.999986	0.618133	0.0271416	0.998521	0.589467	-0.00152448	0.999979	0.588004	-0.00298682	0.996511	0.585825	-0.00516634	0.999996	0.618122	0.0271311	0.990145	0.693993	0.103002	0.454215	0.641512	0.0505212	0.756336
	92414345	cg06442199	BRDT	M	0.752533	0.0283051	0.931146	0.770707	0.0464793	0.998632	0.715967	-0.00826079	0.994903	0.70071	-0.0235183	0.999321	0.633595	-0.0906327	0.587948	0.648226	-0.0760021	0.999996	0.825387	0.10116	0.999996	0.745714	0.021486	0.999986	0.77574	0.0515123	0.998521	0.870404	0.146176	0.999979	0.527391	-0.196837	0.338288	0.697835	-0.0263934	0.999996	0.827575	0.103347	0.915494	0.682213	-0.0420148	0.862484	0.860885	0.136657	0.496637
	92414723	cg14732540			0.750524	0.167798	0.228148	0.629295	0.0465683	0.998632	0.631337	0.0486099	0.989974	0.588842	0.00611549	0.999901	0.486664	-0.0960625	0.48685	0.518826	-0.0639009	0.999996	0.663164	0.0804376	0.999996	0.610214	0.0274878	0.999986	0.717926	0.135199	0.657699	0.696695	0.113968	0.999979	0.438103	-0.144624	0.445244	0.55555	-0.0271765	0.999996	0.709497	0.12677	0.798271	0.573784	-0.00894311	0.974053	0.74062	0.157893	0.363487
	95698955	cg24808901	LOC101928118	P	0.897507	0.0411343	0.871365	0.84943	-0.00694261	0.998794	0.910752	0.0543788	0.989974	0.791707	-0.0646661	0.999321	0.772264	-0.0841086	0.560822	0.82784	-0.028533	0.999996	0.821804	-0.0345683	0.999996	0.868443	0.0120703	0.999986	0.804881	-0.0514913	0.996853	0.843737	-0.0126356	0.999979	0.842765	-0.0136081	0.982869	0.889638	0.033265	0.999996	0.898421	0.0420478	0.983883	0.513431	-0.342942	0.0289042	0.978877	0.122504	0.489057
	95699038	cg26537280			0.640651	0.092806	0.802536	0.493743	-0.0541019	0.998632	0.614815	0.0669704	0.989974	0.429533	-0.118311	0.999321	0.419776	-0.128069	0.596837	0.527559	-0.0202855	0.999996	0.536473	-0.0113717	0.999996	0.560702	0.0128574	0.999986	0.492286	-0.0555586	0.998521	0.597281	0.0494365	0.999979	0.473832	-0.0740129	0.913721	0.591102	0.0432577	0.999996	0.544334	-0.00351048	0.999189	0.224057	-0.323787	0.152115	0.739801	0.191956	0.507545
	95699098	cg03123541			0.816885	0.18217	0.589131	0.547015	-0.0876997	0.998632	0.709437	0.0747213	0.989974	0.549873	-0.0848422	0.999321	0.489066	-0.145649	0.607102	0.638572	0.00385638	0.999996	0.668876	0.0341609	0.999996	0.632392	-0.00232355	0.999986	0.587344	-0.0473708	0.998521	0.733992	0.0992766	0.999979	0.544621	-0.0900945	0.906689	0.652271	0.0175554	0.999996	0.736403	0.101688	0.973509	0.247795	-0.386921	0.141679	0.885407	0.250692	0.452478
	95699314	cg06440946			0.171219	0.0519137	0.785345	0.0830726	-0.0362322	0.998632	0.101395	-0.0179104	0.989974	0.116991	-0.00231394	0.999901	0.0344733	-0.0848316	0.470697	0.108268	-0.0110365	0.999996	0.118264	-0.00104103	0.999996	0.152377	0.0330723	0.999986	0.0695692	-0.0497357	0.988541	0.154591	0.035286	0.999979	0.0588146	-0.0604903	0.817079	0.119811	0.000506597	0.999996	0.0988413	-0.0204635	0.992524	0.0249886	-0.0943163	0.460254	0.187332	0.0680269	0.653707
	158900385	cg11177526	PYHIN1	M	0.83989	0.258963	0.361148	0.211955	-0.368973	0.998632	0.765512	0.184584	0.989974	0.432971	-0.147957	0.999321	0.684626	0.103699	0.744786	0.540854	-0.0400736	0.999996	0.40421	-0.176717	0.999996	0.540178	-0.0407494	0.999986	0.756659	0.175732	0.881955	0.579116	-0.00181164	0.999979	0.527556	-0.0533711	0.958924	0.684072	0.103145	0.999996	0.523796	-0.0571313	0.990145	0.650723	0.0697955	0.863162	0.676813	0.0958858	0.772307
	228503694	cg08881871	OBSCN	M	0.974045	0.0159653	0.893875	0.939873	-0.0182065	0.998632	0.970352	0.0122725	0.989974	0.987395	0.0293152	0.999321	0.970979	0.0128997	0.884438	0.94597	-0.0121094	0.999996	0.907502	-0.0505775	0.999996	0.927909	-0.0301705	0.999986	0.988001	0.0299212	0.971758	0.988593	0.0305129	0.999979	0.918567	-0.0395132	0.729366	0.952981	-0.00509853	0.999996	0.98831	0.0302301	0.957433	0.956646	-0.00143349	0.990983	0.983659	0.0255795	0.745866
	228503802	cg18857768			0.984331	0.00605884	0.883332	0.980135	0.00186301	0.998632	0.987705	0.00943292	0.989974	0.986926	0.00865431	0.999321	0.986173	0.00790087	0.773051	0.989713	0.0114414	0.999996	0.96852	-0.00975135	0.999996	0.978752	0.000480087	0.999986	0.990412	0.0121399	0.94275	0.987737	0.00946473	0.999979	0.978049	-0.000222364	0.998574	0.980632	0.0023606	0.999996	0.986128	0.00785579	0.977284	0.979762	0.00148982	0.972615	0.982117	0.00384496	0.893244
	240656218	cg25623271	MIR1273E	M	0.621839	0.0872131	0.864961	0.590712	0.0560867	0.998632	0.509247	-0.0253788	0.991747	0.523537	-0.011089	0.999901	0.577579	0.0429538	0.918831	0.556185	0.0215596	0.999996	0.436567	-0.0980582	0.999996	0.572275	0.0376499	0.999986	0.603697	0.0690714	0.998521	0.650815	0.116189	0.999979	0.497195	-0.0374304	0.976444	0.598647	0.0640214	0.999996	0.496449	-0.0381763	0.99389	0.434265	-0.100361	0.800908	0.487153	-0.0474722	0.897882
	240656343	cg01809217			0.59786	0.145116	0.62878	0.54176	0.0890158	0.998632	0.494507	0.0417627	0.989974	0.380816	-0.0719283	0.999321	0.468773	0.0160287	0.964331	0.513848	0.0611038	0.999996	0.351759	-0.100985	0.999996	0.515779	0.0630352	0.999986	0.505136	0.0523916	0.998521	0.612155	0.15941	0.999979	0.353439	-0.0993054	0.857139	0.59431	0.141565	0.999996	0.397364	-0.0553798	0.987617	0.459371	0.00662675	0.988594	0.447929	-0.004815	0.987964
	240656514	cg02577267			0.730054	0.115445	0.771597	0.700758	0.0861492	0.998632	0.618441	0.00383193	0.998504	0.611777	-0.00283186	0.999935	0.619249	0.00463964	0.991417	0.692235	0.0776263	0.999996	0.507564	-0.107045	0.999996	0.644953	0.0303445	0.999986	0.612961	-0.00164782	0.999914	0.73036	0.115751	0.999979	0.547474	-0.0671349	0.939756	0.700834	0.0862252	0.999996	0.640884	0.0262754	0.994644	0.537132	-0.0774775	0.836634	0.595493	-0.0191158	0.955581
	240656668	cg04391463			0.608941	0.137556	0.661404	0.546363	0.0749786	0.998632	0.479041	0.00765679	0.996599	0.396451	-0.0749338	0.999321	0.461033	-0.0103513	0.977896	0.541098	0.069713	0.999996	0.366533	-0.104852	0.999996	0.513484	0.0420996	0.999986	0.456032	-0.0153531	0.998698	0.641433	0.170048	0.999979	0.383322	-0.0880631	0.887175	0.582086	0.110701	0.999996	0.475694	0.00430898	0.998921	0.464747	-0.00663715	0.98868	0.429486	-0.0418987	0.887813
	240656738	cg00081729			0.871714	0.121024	0.653163	0.864913	0.114223	0.998632	0.784053	0.0333625	0.989974	0.67252	-0.0781705	0.999321	0.699624	-0.0510659	0.848814	0.817448	0.0667578	0.999996	0.667761	-0.0829287	0.999996	0.857129	0.106439	0.999986	0.749732	-0.00095791	0.999947	0.898138	0.147448	0.999979	0.682063	-0.0686274	0.904622	0.879284	0.128594	0.999996	0.796039	0.045349	0.988919	0.803428	0.052738	0.862137	0.720577	-0.0301129	0.907105
2	130345045	cg05962382	LOC151121	P	0.757993	-0.0350756	0.946978	0.907677	0.114609	0.998632	0.769361	-0.023707	0.991099	0.627585	-0.165483	0.999321	0.891521	0.098453	0.737756	0.830912	0.0378437	0.999996	0.768263	-0.0248054	0.999996	0.637347	-0.155721	0.999986	0.898193	0.105124	0.98618	0.742327	-0.0507411	0.999979	0.635645	-0.157423	0.720779	0.743658	-0.0494105	0.999996	0.788684	-0.0043844	0.998993	0.597206	-0.195862	0.451204	0.89513	0.102062	0.740199
	172974139	cg11557618	DLX2-AS1	P	0.231537	-0.0149866	0.924604	0.261149	0.0146255	0.998632	0.25091	0.00438601	0.994389	0.239524	-0.00700014	0.999321	0.198162	-0.0483621	0.542222	0.281362	0.0348381	0.999996	0.169046	-0.0774783	0.999996	0.231503	-0.0150208	0.999986	0.236188	-0.0103363	0.998521	0.280379	0.0338553	0.999979	0.183244	-0.0632803	0.592025	0.249191	0.00266749	0.999996	0.191264	-0.0552597	0.890842	0.247022	0.000498106	0.997597	0.180708	-0.0658161	0.503882
	172974218	cg21667367			0.127572	-0.0331208	0.850266	0.157549	-0.00314379	0.999118	0.153172	-0.00752004	0.992953	0.168214	0.00752185	0.999324	0.116368	-0.0443244	0.702412	0.214201	0.0535082	0.999996	0.0834749	-0.0772176	0.999996	0.136355	-0.0243379	0.999986	0.139753	-0.0209398	0.998521	0.176102	0.0154094	0.999979	0.0742676	-0.0864249	0.559206	0.160291	-0.000401093	0.999996	0.0786925	-0.082	0.845622	0.186498	0.0258051	0.867244	0.0790031	-0.0816894	0.521497
	207068255	cg19696983	GPR1-AS:TSS-DMR	M	0.975011	-0.0104506	0.276775	0.986215	0.000752617	0.998632	0.993565	0.00810307	0.989974	0.984548	-0.000913655	0.999321	0.984908	-0.000553755	0.970608	0.983847	-0.00161545	0.999996	0.992526	0.00706339	0.999996	0.974962	-0.0105003	0.803815	0.98257	-0.00289211	0.998521	0.983483	-0.00197903	0.999979	0.982216	-0.00324589	0.904845	0.992775	0.00731304	0.999996	0.978276	-0.00718654	0.869793	0.983893	-0.00156912	0.922837	0.98977	0.00430743	0.715399
	207068318	cg23239484			0.941732	-0.0138953	0.697355	0.967128	0.0115003	0.998632	0.960144	0.00451622	0.989974	0.942087	-0.0135409	0.999321	0.958134	0.00250683	0.947997	0.94816	-0.00746784	0.999996	0.953551	-0.00207648	0.999996	0.945562	-0.0100652	0.999986	0.954773	-0.000854584	0.999438	0.949031	-0.00659651	0.999979	0.943442	-0.0121857	0.828943	0.945144	-0.0104835	0.999996	0.953648	-0.00197924	0.99526	0.933739	-0.0218889	0.401986	0.955961	0.000333192	0.992627
	207116071	cg25535070	ZBDF2/GPR1:IG-DMR	P	0.832307	0.00808478	0.9453	0.856812	0.0325897	0.998632	0.834666	0.0104438	0.989974	0.785074	-0.0391476	0.999321	0.789867	-0.034355	0.542166	0.816608	-0.00761399	0.999996	0.814803	-0.00941908	0.999996	0.778194	-0.0460277	0.999986	0.842593	0.0183709	0.998521	0.808778	-0.0154439	0.999979	0.803524	-0.0206976	0.8908	0.824905	0.000683279	0.999996	0.84063	0.0164085	0.984403	0.795057	-0.0291648	0.660277	0.868615	0.0443928	0.527048
	207116402	cg04359324			0.798525	0.0639607	0.699626	0.74575	0.0111858	0.998632	0.736957	0.00239305	0.997882	0.690993	-0.0435711	0.999321	0.674978	-0.0595862	0.64177	0.715041	-0.019523	0.999996	0.73456	-4.33606e-06	0.999996	0.75741	0.022846	0.999986	0.77671	0.0421457	0.997484	0.768918	0.0343537	0.999979	0.726097	-0.00846767	0.98717	0.733256	-0.00130796	0.999996	0.782885	0.0483207	0.970424	0.761828	0.027264	0.883112	0.762104	0.0275402	0.852633
	207118254	cg20471298			0.734858	0.00982845	0.955487	0.729393	0.00436289	0.998794	0.755623	0.0305937	0.989974	0.731147	0.00611679	0.999324	0.707929	-0.0171003	0.880882	0.741213	0.0161832	0.999996	0.716011	-0.00901881	0.999996	0.71273	-0.0123002	0.999986	0.745495	0.0204655	0.998521	0.70299	-0.0220394	0.999979	0.685323	-0.0397063	0.826056	0.763811	0.0387813	0.999996	0.724698	-0.000331906	0.999804	0.689741	-0.0352891	0.736553	0.778948	0.0539179	0.601468
	207118289	cg03428109			0.779692	-0.0179984	0.874624	0.814372	0.0166815	0.998632	0.809504	0.011813	0.989974	0.777881	-0.0198101	0.999321	0.832201	0.0345107	0.603535	0.753045	-0.0446458	0.950975	0.749256	-0.0484351	0.999996	0.762937	-0.0347536	0.999986	0.835603	0.0379124	0.914253	0.818833	0.0211419	0.999979	0.801233	0.00354181	0.990181	0.782881	-0.0148094	0.999996	0.855301	0.0576105	0.785547	0.807565	0.00987429	0.927486	0.888345	0.0906547	0.239783
	207127227	cg25307915			0.715077	0.0322608	0.748972	0.727943	0.0451265	0.998632	0.752841	0.0700244	0.989974	0.664815	-0.0180015	0.999321	0.696226	0.0134099	0.887402	0.668932	-0.0138846	0.999996	0.666097	-0.0167193	0.999996	0.650957	-0.0318589	0.999986	0.696802	0.0139852	0.998521	0.684468	0.00165139	0.999979	0.656942	-0.0258739	0.884681	0.674907	-0.0079093	0.999996	0.646625	-0.0361915	0.945261	0.609966	-0.0728505	0.275221	0.70544	0.0226234	0.787286
	207127365	cg19366042			0.715532	0.000659328	0.997615	0.743917	0.0290439	0.998632	0.834008	0.119135	0.989974	0.694693	-0.0201793	0.999321	0.766896	0.0520238	0.554396	0.717461	0.0025881	0.999996	0.669857	-0.0450159	0.999996	0.710514	-0.00435854	0.999986	0.732083	0.0172104	0.998521	0.724912	0.0100396	0.999979	0.654202	-0.0606711	0.669218	0.737486	0.0226135	0.999996	0.756633	0.0417608	0.95584	0.690705	-0.0241675	0.850644	0.742492	0.0276194	0.796827
	207129159	cg09448460			0.346469	-0.00494355	0.986718	0.353961	0.0025486	0.999494	0.404798	0.0533851	0.989974	0.300803	-0.0506097	0.999321	0.312178	-0.0392346	0.806133	0.344616	-0.00679649	0.999996	0.342102	-0.00931089	0.999996	0.324278	-0.0271349	0.999986	0.374984	0.0235719	0.998521	0.357754	0.00634189	0.999979	0.260384	-0.0910282	0.654867	0.328394	-0.0230188	0.999996	0.363461	0.0120488	0.994644	0.291918	-0.059494	0.701987	0.401445	0.0500329	0.74895
	207136185	cg10583266			0.700513	0.11759	0.509367	0.663148	0.0802248	0.998632	0.645969	0.0630457	0.989974	0.608113	0.0251905	0.999321	0.4867	-0.0962233	0.52524	0.543258	-0.0396651	0.999996	0.502963	-0.0799596	0.999996	0.535453	-0.0474698	0.999986	0.660796	0.0778736	0.954893	0.674177	0.0912541	0.999979	0.499418	-0.0835053	0.780565	0.627099	0.0441763	0.999996	0.607082	0.0241594	0.992809	0.555062	-0.0278611	0.912053	0.616804	0.0338815	0.859185
4	6107132	cg16724588	JAKMIP1	M	0.554781	0.0174731	0.959868	0.570253	0.0329448	0.998632	0.590579	0.0532716	0.989974	0.575768	0.03846	0.999321	0.63095	0.0936426	0.570144	0.561058	0.0237504	0.999996	0.510372	-0.0269356	0.999996	0.66184	0.124532	0.999986	0.676739	0.139431	0.725468	0.650152	0.112844	0.999979	0.526482	-0.0108258	0.988088	0.546017	0.00870933	0.999996	0.602978	0.0656701	0.970425	0.688154	0.150846	0.349304	0.580868	0.0435604	0.827559
	6107281	cg23166781			0.532153	0.0321324	0.938892	0.506674	0.00665368	0.999053	0.622417	0.122396	0.989974	0.514884	0.0148634	0.999324	0.551865	0.0518449	0.846647	0.52482	0.0248	0.999996	0.53724	0.0372194	0.999996	0.547736	0.0477159	0.999986	0.606457	0.106437	0.949187	0.623325	0.123305	0.999979	0.529427	0.0294073	0.972815	0.494939	-0.00508093	0.999996	0.580871	0.0808505	0.972098	0.626309	0.126289	0.575456	0.555239	0.0552191	0.8263
	6107321	cg06231140			0.405053	-0.0344616	0.895344	0.455495	0.0159801	0.998632	0.50793	0.0684153	0.989974	0.448162	0.00864707	0.999387	0.465429	0.0259139	0.89497	0.46484	0.0253253	0.999996	0.410247	-0.0292677	0.999996	0.50324	0.0637255	0.999986	0.540825	0.101311	0.833027	0.509198	0.0696832	0.999979	0.406342	-0.0331725	0.946681	0.394137	-0.045378	0.999996	0.474774	0.0352593	0.987113	0.545495	0.10598	0.468538	0.464595	0.0250802	0.887511
	6107340	cg22098660			0.531898	-0.0254442	0.939265	0.540333	-0.0170092	0.998632	0.650323	0.0929803	0.989974	0.568796	0.0114534	0.999324	0.648421	0.0910788	0.585207	0.577122	0.0197801	0.999996	0.549563	-0.00777983	0.999996	0.630572	0.0732292	0.999986	0.647876	0.0905332	0.932432	0.631978	0.0746358	0.999979	0.539568	-0.0177739	0.980089	0.505324	-0.0520186	0.999996	0.580833	0.0234906	0.993565	0.709244	0.151902	0.346073	0.582698	0.0253555	0.901954
	6107634	cg21003654			0.617965	-0.0246545	0.911818	0.639329	-0.00329118	0.999181	0.773472	0.130852	0.989974	0.578438	-0.0641813	0.999321	0.740745	0.0981255	0.338454	0.610169	-0.0324504	0.999996	0.634177	-0.00844236	0.999996	0.74582	0.1032	0.994604	0.65764	0.0150206	0.998521	0.736337	0.093717	0.999979	0.595359	-0.0472611	0.866794	0.585331	-0.0572886	0.999996	0.670419	0.0277991	0.987608	0.800157	0.157537	0.156963	0.645543	0.00292322	0.985432
	89618325	cg18772071	NAP1L5:TSS-DMR	M	0.482943	-0.00227757	0.992042	0.55279	0.0675701	0.998632	0.457412	-0.0278081	0.989974	0.478599	-0.00662096	0.999324	0.48965	0.00442979	0.976413	0.534185	0.0489652	0.999996	0.579633	0.094413	0.999996	0.462574	-0.0226466	0.999986	0.515539	0.0303183	0.998521	0.44563	-0.0395905	0.999979	0.505075	0.0198542	0.954861	0.487878	0.00265812	0.999996	0.56394	0.0787197	0.826946	0.449183	-0.0360374	0.771047	0.562407	0.0771871	0.509912
	89618412	cg17635114			0.434521	-0.0706599	0.141346	0.52316	0.0179788	0.998632	0.493502	-0.0116793	0.989974	0.483831	-0.0213505	0.999321	0.528291	0.0231096	0.685324	0.496354	-0.00882718	0.999996	0.514231	0.00904999	0.999996	0.499508	-0.00567337	0.999986	0.510417	0.0052354	0.998521	0.523864	0.0186829	0.999979	0.477936	-0.0272448	0.789772	0.496644	-0.00853696	0.999996	0.524757	0.0195756	0.972952	0.481372	-0.0238096	0.702792	0.519097	0.0139153	0.825582
	89618534	cg05065100			0.58118	-0.00410533	0.986603	0.608798	0.0235123	0.998632	0.652522	0.067236	0.989974	0.560836	-0.0244495	0.999321	0.51242	-0.0728662	0.467006	0.569532	-0.015754	0.999996	0.556068	-0.0292174	0.999996	0.556075	-0.0292109	0.999986	0.604154	0.0188681	0.998521	0.594534	0.00924818	0.999979	0.519725	-0.0655604	0.722122	0.604713	0.019427	0.999996	0.641744	0.0564579	0.943219	0.574074	-0.0112114	0.953234	0.697563	0.112277	0.379251
	89618638	cg12759554			0.529273	0.0496364	0.787263	0.537798	0.0581611	0.998632	0.519053	0.0394162	0.989974	0.45949	-0.0201472	0.999321	0.46898	-0.0106574	0.952215	0.487373	0.00773588	0.999996	0.462242	-0.0173951	0.999996	0.494367	0.0147297	0.999986	0.495991	0.0163539	0.998521	0.505717	0.0260797	0.999979	0.403384	-0.0762526	0.707794	0.498508	0.0188714	0.999996	0.466453	-0.0131837	0.994153	0.507548	0.0279113	0.878358	0.554538	0.0749008	0.61065
	89618668	cg01578057			0.454424	-0.0046605	0.984928	0.509914	0.0508296	0.998632	0.501263	0.0421783	0.989974	0.438664	-0.02042	0.999321	0.447498	-0.0115866	0.941685	0.462063	0.00297893	0.999996	0.45158	-0.00750427	0.999996	0.460348	0.00126338	0.999986	0.501278	0.0421935	0.990533	0.490929	0.0318444	0.999979	0.405004	-0.0540801	0.808156	0.496729	0.0376447	0.999996	0.48543	0.0263459	0.987578	0.471309	0.0122243	0.949303	0.535901	0.0768171	0.5634
	89618862	cg27150681			0.700089	-0.037238	0.74483	0.741291	0.00396386	0.998794	0.742301	0.00497455	0.993684	0.752496	0.0151688	0.999321	0.72649	-0.0108373	0.923951	0.712571	-0.0247559	0.999996	0.7237	-0.0136267	0.999996	0.713878	-0.0234485	0.999986	0.759934	0.0226072	0.998521	0.700982	-0.0363446	0.999979	0.732565	-0.00476198	0.98929	0.759763	0.0224358	0.999996	0.767651	0.0303242	0.972718	0.702483	-0.0348441	0.718275	0.785389	0.0480626	0.61904
	89618983	cg23954636			0.524578	-0.0567221	0.404077	0.603063	0.0217627	0.998632	0.603286	0.0219852	0.989974	0.554566	-0.0267349	0.999321	0.56877	-0.0125303	0.885638	0.571499	-0.00980126	0.999996	0.579476	-0.00182445	0.999996	0.569464	-0.0118365	0.999986	0.573118	-0.00818273	0.998521	0.559843	-0.0214571	0.999979	0.596539	0.0152381	0.944657	0.580105	-0.00119508	0.999996	0.616748	0.0354473	0.936939	0.578432	-0.00286868	0.981419	0.631033	0.0497324	0.526405
	89619024	cg06617468			0.608225	-0.052405	0.35386	0.657846	-0.00278444	0.998794	0.670082	0.00945192	0.989974	0.662815	0.00218522	0.999901	0.654554	-0.00607635	0.939593	0.654683	-0.00594759	0.999996	0.658486	-0.00214442	0.999996	0.658736	-0.00189411	0.999986	0.668829	0.00819892	0.998521	0.639814	-0.0208163	0.999979	0.663627	0.00299724	0.990224	0.659927	-0.000703135	0.999996	0.700076	0.0394461	0.877727	0.653997	-0.00663326	0.945437	0.689739	0.0291089	0.662313
	89619039	cg11300971			0.695244	-0.0731645	0.381389	0.791424	0.0230158	0.998632	0.793649	0.0252411	0.989974	0.768913	0.000504741	0.999958	0.765596	-0.00281208	0.98217	0.759884	-0.00852424	0.999996	0.773778	0.00536965	0.999996	0.741298	-0.0271102	0.999986	0.75854	-0.00986811	0.998521	0.731653	-0.0367552	0.999979	0.756134	-0.012274	0.970398	0.748627	-0.0197808	0.999996	0.755266	-0.0131423	0.992524	0.706528	-0.0618804	0.446562	0.824269	0.0558611	0.567925
	89619054	cg01026744			0.633942	-0.0573686	0.759434	0.699664	0.00835309	0.998632	0.696444	0.00513284	0.995868	0.657429	-0.0338818	0.999321	0.685921	-0.0053897	0.978396	0.671473	-0.0198382	0.999996	0.664454	-0.0268564	0.999996	0.663635	-0.0276753	0.999986	0.70619	0.0148791	0.998521	0.715867	0.0245561	0.999979	0.63618	-0.0551305	0.850249	0.71321	0.0218992	0.999996	0.71569	0.0243794	0.991099	0.686121	-0.00519026	0.983145	0.7594	0.068089	0.658979
	89619086	cg13610072			0.679123	-0.0418678	0.829003	0.756601	0.0356106	0.998632	0.728104	0.0071136	0.993956	0.68624	-0.0347505	0.999321	0.729253	0.00826295	0.96354	0.704657	-0.016333	0.999996	0.70729	-0.0137002	0.999996	0.710023	-0.0109677	0.999986	0.717423	-0.00356749	0.999438	0.718893	-0.00209753	0.999979	0.666346	-0.0546441	0.833505	0.73374	0.0127496	0.999996	0.751759	0.0307686	0.986406	0.741221	0.0202307	0.917282	0.774335	0.0533449	0.710136
	89619237	cg07539802			0.758199	-0.058305	0.639657	0.861041	0.0445371	0.998632	0.859326	0.0428216	0.989974	0.739185	-0.0773196	0.999321	0.794095	-0.0224092	0.86032	0.779555	-0.0369495	0.999996	0.770304	-0.0462006	0.999996	0.838528	0.0220233	0.999986	0.832894	0.0163901	0.998521	0.838184	0.0216796	0.999979	0.717495	-0.0990091	0.428051	0.786607	-0.0298977	0.999996	0.84842	0.031916	0.978926	0.738109	-0.0783948	0.420519	0.917485	0.100981	0.384238
5	135415130	cg16684184	VTRNA2-1:DMR	M	0.704051	0.130227	0.582561	0.415124	-0.1587	0.998632	0.790773	0.216949	0.989974	0.620052	0.0462273	0.999321	0.470804	-0.10302	0.606717	0.437507	-0.136317	0.941217	0.58999	0.0161659	0.999996	0.425866	-0.147958	0.999986	0.60805	0.0342261	0.998521	0.742296	0.168471	0.999979	0.537828	-0.0359964	0.961946	0.596814	0.0229894	0.999996	0.775926	0.202101	0.684347	0.668829	0.0950045	0.677447	0.647263	0.0734383	0.754277
	135415694	cg07158503			0.701203	0.255554	0.826371	0.0588235	-0.386825	0.998632	0.792661	0.347013	0.989974	0.696992	0.251344	0.999321	0.116984	-0.328665	0.673944	0.135146	-0.310502	0.999996	0.654966	0.209318	0.999996	0.0298616	-0.415787	0.999986	0.0881479	-0.3575	0.956235	0.595328	0.14968	0.999979	0.546725	0.101077	0.972983	0.709363	0.263714	0.999996	0.760063	0.314415	0.963436	0.520879	0.0752303	0.953411	0.523509	0.0778607	0.931419
	135415763	cg04515200			0.182321	0.00631634	0.993077	0.0205119	-0.155493	0.998632	0.317474	0.141469	0.989974	0.26253	0.0865255	0.999321	0.031063	-0.144942	0.653981	0.0402723	-0.135732	0.999996	0.255287	0.079282	0.999996	0.0238055	-0.152199	0.999986	0.0284298	-0.147575	0.960491	0.19741	0.0214051	0.999979	0.186514	0.0105099	0.994454	0.334033	0.158028	0.999996	0.343997	0.167992	0.936939	0.134694	-0.041311	0.93669	0.183341	0.00733672	0.985912
	135415782	cg13581155			0.132694	0.0232049	0.964852	0.00189778	-0.107591	0.998632	0.232925	0.123436	0.989974	0.226611	0.117122	0.999321	0.00524363	-0.104245	0.702567	0.0089179	-0.100571	0.999996	0.187227	0.077738	0.999996	0.0022491	-0.10724	0.999986	0.00651654	-0.102972	0.984161	0.109209	-0.000279963	0.999979	0.074892	-0.0345967	0.97294	0.207724	0.0982354	0.999996	0.215551	0.106062	0.964182	0.0965683	-0.0129204	0.977942	0.0547344	-0.0547543	0.855124
	135415820	cg11978884			0.180827	0.00620014	0.992955	0.0273633	-0.147264	0.998632	0.335198	0.160571	0.989974	0.237352	0.062725	0.999321	0.0273438	-0.147283	0.63329	0.0343355	-0.140292	0.999996	0.255337	0.0807098	0.999996	0.0261744	-0.148453	0.999986	0.0246136	-0.150014	0.950909	0.209029	0.0344014	0.999979	0.176838	0.00221053	0.998809	0.328019	0.153392	0.999996	0.341529	0.166902	0.932816	0.112474	-0.0621532	0.891692	0.205107	0.0304796	0.934454
	135415949	cg11608150			0.404946	0.0790218	0.947841	0.0119624	-0.313962	0.998632	0.628415	0.302491	0.989974	0.622849	0.296925	0.999321	0.00781108	-0.318113	0.593138	0.0381826	-0.287741	0.999996	0.483008	0.157084	0.999996	0.0103784	-0.315546	0.999986	0.0201138	-0.30581	0.945081	0.381651	0.055727	0.999979	0.398752	0.0728275	0.976779	0.51819	0.192266	0.999996	0.542246	0.216322	0.973509	0.27011	-0.0558137	0.95778	0.276124	-0.0497996	0.946723
	135416030	cg06478886			0.508831	0.172079	0.823556	0.0640264	-0.272726	0.998632	0.60117	0.264418	0.989974	0.504894	0.168142	0.999321	0.059567	-0.277185	0.560117	0.0937407	-0.243011	0.999996	0.485266	0.148514	0.999996	0.0601347	-0.276617	0.999986	0.0832211	-0.253531	0.941695	0.45646	0.119708	0.999979	0.329866	-0.00688574	0.997831	0.558195	0.221443	0.999996	0.562537	0.225785	0.95584	0.385454	0.0487019	0.954724	0.363429	0.0266764	0.96619
6	3849096	cg18872973	FAM50B:TSS-DMR	M	0.771488	-0.0549431	0.749659	0.875723	0.049292	0.998632	0.848461	0.0220298	0.989974	0.793687	-0.0327444	0.999321	0.749111	-0.0773201	0.493989	0.821012	-0.00541846	0.999996	0.840048	0.0136169	0.999996	0.827801	0.00136994	0.999986	0.827293	0.000861817	0.999914	0.870727	0.0442964	0.999979	0.814667	-0.0117639	0.981744	0.855166	0.0287353	0.999996	0.786659	-0.0397723	0.978278	0.756168	-0.0702631	0.589065	0.797418	-0.0290129	0.840823
	3849191	cg17739279			0.591437	-0.0872486	0.580675	0.736916	0.058231	0.998632	0.704724	0.0260389	0.989974	0.615004	-0.0636812	0.999321	0.632357	-0.0463279	0.762292	0.636232	-0.0424532	0.999996	0.675894	-0.00279103	0.999996	0.651525	-0.0271601	0.999986	0.665462	-0.0132236	0.998521	0.747218	0.0685326	0.999979	0.665614	-0.0130707	0.981501	0.641041	-0.0376444	0.999996	0.750487	0.0718022	0.936939	0.678444	-0.000241052	0.999349	0.717946	0.039261	0.802719
	3849236	cg18656763			0.403406	-0.0626419	0.477066	0.470187	0.00413867	0.998794	0.509775	0.0437269	0.989974	0.460383	-0.00566491	0.999324	0.459404	-0.00664391	0.954848	0.472926	0.00687757	0.999996	0.439793	-0.0262553	0.999996	0.482006	0.0159581	0.999986	0.428526	-0.0375221	0.964867	0.497505	0.0314567	0.999979	0.438654	-0.0273938	0.897493	0.467172	0.00112356	0.999996	0.482918	0.0168697	0.989396	0.452056	-0.0139926	0.913019	0.482157	0.016109	0.868284
	3849278	cg09821214			0.515808	-0.0145502	0.952978	0.563251	0.0328921	0.998632	0.557666	0.0273081	0.989974	0.499381	-0.0309778	0.999321	0.473739	-0.0566191	0.655111	0.541412	0.0110538	0.999996	0.495019	-0.0353397	0.999996	0.505816	-0.0245421	0.999986	0.55852	0.0281612	0.998521	0.579295	0.0489368	0.999979	0.460542	-0.0698168	0.740577	0.52824	-0.00211815	0.999996	0.536008	0.00564937	0.99749	0.521789	-0.00856944	0.969183	0.557265	0.0269064	0.853054
	3849295	cg07898446			0.397432	-0.0763842	0.623517	0.470647	-0.00316925	0.999181	0.506328	0.0325113	0.989974	0.459565	-0.0142514	0.999321	0.455766	-0.0180501	0.91762	0.467126	-0.00669079	0.999996	0.476715	0.00289826	0.999996	0.485215	0.0113983	0.999986	0.478889	0.00507287	0.999365	0.521787	0.0479701	0.999979	0.45	-0.023817	0.958965	0.442657	-0.0311592	0.999996	0.471265	-0.00255167	0.998863	0.467009	-0.0068079	0.976761	0.477154	0.00333721	0.984164
	3849328	cg25195497			0.570006	-0.0530032	0.817941	0.545193	-0.0778164	0.998632	0.67706	0.054051	0.989974	0.56722	-0.0557897	0.999321	0.504691	-0.118318	0.351581	0.602699	-0.0203102	0.999996	0.652868	0.029859	0.999996	0.582102	-0.0409076	0.999986	0.581611	-0.0413987	0.998521	0.636151	0.0131413	0.999979	0.483873	-0.139137	0.463626	0.628854	0.00584479	0.999996	0.634892	0.0118826	0.995141	0.475727	-0.147282	0.288168	0.721533	0.0985241	0.575694
	3849332	cg21740964			0.6161	0.0248963	0.915084	0.54298	-0.0482243	0.998632	0.655212	0.0640084	0.989974	0.582145	-0.00905882	0.999324	0.472261	-0.118944	0.246722	0.571499	-0.0197053	0.999996	0.632906	0.0417016	0.999996	0.602547	0.0113429	0.999986	0.516642	-0.0745622	0.89909	0.616624	0.0254203	0.999979	0.424285	-0.166919	0.266743	0.599512	0.00830802	0.999996	0.64552	0.0543154	0.961557	0.487553	-0.103652	0.391917	0.67266	0.0814561	0.584705
	3849351	cg13289019			0.350979	-0.0559822	0.664436	0.414551	0.00758971	0.998632	0.459319	0.0523573	0.989974	0.400698	-0.00626313	0.999387	0.397401	-0.0095602	0.946957	0.362124	-0.0448372	0.999996	0.407151	0.000190144	0.999996	0.411971	0.00500996	0.999986	0.387763	-0.0191987	0.998521	0.449538	0.0425768	0.999979	0.361052	-0.0459096	0.826885	0.400994	-0.00596682	0.999996	0.407481	0.000519776	0.999744	0.404583	-0.0023782	0.99008	0.413238	0.00627723	0.960604
	3849382	cg12840312			0.500384	-0.0421018	0.793235	0.54379	0.0013043	0.999706	0.589575	0.0470897	0.989974	0.547443	0.00495693	0.999901	0.513695	-0.0287903	0.826622	0.526523	-0.0159625	0.999996	0.527784	-0.0147013	0.999996	0.573172	0.0306864	0.999986	0.561267	0.0187811	0.998521	0.594456	0.0519704	0.999979	0.519045	-0.0234407	0.949511	0.539437	-0.00304906	0.999996	0.608846	0.0663599	0.911194	0.559771	0.0172849	0.919689	0.633809	0.0913231	0.470733
	3849392	cg01905633			0.457861	-0.0146208	0.953491	0.49625	0.023769	0.998632	0.529952	0.0574706	0.989974	0.472131	-0.000350654	0.999958	0.470465	-0.00201632	0.991799	0.47109	-0.00139144	0.999996	0.482691	0.0102098	0.999996	0.487099	0.0146181	0.999986	0.478864	0.00638258	0.998945	0.543484	0.0710028	0.999979	0.421944	-0.0505378	0.858222	0.481842	0.00936106	0.999996	0.510487	0.0380056	0.980866	0.501991	0.02951	0.869726	0.565976	0.0934947	0.527096
	3849435	cg03954573			0.649186	0.0127253	0.962124	0.655781	0.0193203	0.998632	0.691662	0.0552017	0.989974	0.622448	-0.0140121	0.999321	0.660234	0.0237734	0.890722	0.637222	0.000761137	0.999996	0.615034	-0.021426	0.999996	0.637736	0.0012754	0.999986	0.659779	0.0233186	0.998521	0.714347	0.0778865	0.999979	0.552534	-0.0839266	0.684093	0.671427	0.0349666	0.999996	0.758348	0.121887	0.738009	0.693066	0.0566059	0.711623	0.774083	0.137623	0.362297
	3849443	cg19362611			0.647219	0.00881153	0.973797	0.659642	0.0212351	0.998632	0.67423	0.0358231	0.989974	0.618352	-0.020055	0.999321	0.633982	-0.00442515	0.981798	0.600233	-0.0381748	0.999996	0.642533	0.00412551	0.999996	0.628757	-0.0096501	0.999986	0.682927	0.0445191	0.995788	0.73454	0.0961321	0.999979	0.535622	-0.102785	0.556536	0.672873	0.034466	0.999996	0.697968	0.0595608	0.952692	0.694895	0.0564871	0.702675	0.745691	0.107284	0.474207
	3849459	cg18197332			0.567578	-0.0304033	0.874367	0.603256	0.00527422	0.998794	0.663952	0.0659707	0.989974	0.616992	0.0190109	0.999321	0.612897	0.0149156	0.924143	0.581918	-0.0160636	0.999996	0.605438	0.00745667	0.999996	0.576637	-0.0213448	0.999986	0.58519	-0.0127914	0.998521	0.664778	0.0667966	0.999979	0.576577	-0.0214047	0.958334	0.596134	-0.00184716	0.999996	0.670164	0.0721822	0.900941	0.618063	0.0200818	0.909007	0.695208	0.0972266	0.463931
	3849476	cg04447621			0.584952	0.0143047	0.951947	0.579578	0.0089307	0.998632	0.615542	0.0448945	0.989974	0.57381	0.00316223	0.999901	0.562767	-0.00788027	0.963651	0.514053	-0.0565948	0.999996	0.569139	-0.00150825	0.999996	0.549769	-0.0208783	0.999986	0.575171	0.00452304	0.999378	0.610366	0.0397183	0.999979	0.569761	-0.000886431	0.998809	0.582673	0.0120251	0.999996	0.66259	0.0919424	0.835468	0.605199	0.0345519	0.827936	0.610005	0.0393577	0.774535
	3849537	cg23835083			0.614	-0.000202016	0.999324	0.611874	-0.0023285	0.999494	0.688939	0.0747367	0.989974	0.600897	-0.0133054	0.999321	0.609789	-0.00441326	0.979298	0.617756	0.00355407	0.999996	0.597743	-0.0164589	0.999996	0.576658	-0.0375441	0.999986	0.65791	0.0437081	0.987328	0.719601	0.105399	0.999979	0.550447	-0.0637552	0.740538	0.65875	0.0445482	0.999996	0.651152	0.0369493	0.977284	0.676923	0.0627204	0.60026	0.720237	0.106035	0.41613
	3849543	cg18487516			0.650903	0.014369	0.963927	0.641	0.00446553	0.999133	0.734752	0.0982175	0.989974	0.606304	-0.0302303	0.999321	0.589412	-0.0471222	0.795192	0.589453	-0.0470808	0.999996	0.601273	-0.0352612	0.999996	0.610902	-0.025632	0.999986	0.663766	0.0272319	0.998521	0.710257	0.0737234	0.999979	0.56933	-0.067204	0.838079	0.646422	0.00988818	0.999996	0.695329	0.0587953	0.970759	0.674631	0.0380973	0.861444	0.725043	0.0885087	0.625347
	3849691	cg21153160			0.415486	-0.0964837	0.171924	0.477413	-0.0345573	0.998632	0.497638	-0.014332	0.989974	0.495543	-0.0164268	0.999321	0.538136	0.026166	0.771547	0.502812	-0.00915809	0.999996	0.513298	0.00132779	0.999996	0.491913	-0.0200568	0.999986	0.502383	-0.00958654	0.998521	0.534768	0.0227983	0.999979	0.485251	-0.026719	0.894847	0.454856	-0.0571138	0.999996	0.531214	0.0192445	0.986629	0.4901	-0.0218701	0.838547	0.517873	0.00590333	0.951409
	3849703	cg25073793			0.500096	-0.0208392	0.925176	0.541542	0.0206071	0.998632	0.571124	0.0501887	0.989974	0.530345	0.00940964	0.999321	0.494064	-0.0268717	0.855677	0.530886	0.00995068	0.999996	0.507579	-0.0133561	0.999996	0.489582	-0.0313533	0.999986	0.563747	0.0428121	0.992033	0.594161	0.0732253	0.999979	0.456617	-0.0643186	0.755771	0.552098	0.0311627	0.999996	0.54752	0.0265845	0.987608	0.579801	0.0588662	0.649916	0.58086	0.059925	0.661335
	3849802	cg27445347			0.586327	-0.00835341	0.970413	0.613546	0.0188664	0.998632	0.623575	0.0288948	0.989974	0.576634	-0.0180463	0.999321	0.573155	-0.0215251	0.87835	0.575495	-0.0191845	0.999996	0.571062	-0.0236174	0.999996	0.569958	-0.0247216	0.999986	0.588977	-0.00570276	0.998867	0.667543	0.0728628	0.999979	0.496228	-0.0984517	0.480308	0.613791	0.0191115	0.999996	0.61104	0.0163604	0.992695	0.620993	0.0263128	0.86424	0.639822	0.0451419	0.719623
	3849819	cg13101072			0.513387	-0.054158	0.759973	0.556204	-0.0113408	0.998632	0.622213	0.0546673	0.989974	0.527394	-0.0401509	0.999321	0.548257	-0.0192887	0.909164	0.53867	-0.0288753	0.999996	0.550965	-0.0165808	0.999996	0.565287	-0.00225873	0.999986	0.580509	0.0129636	0.998521	0.643858	0.0763122	0.999979	0.484497	-0.0830482	0.664605	0.60364	0.0360947	0.999996	0.601495	0.0339495	0.984651	0.588062	0.0205169	0.91706	0.636163	0.0686177	0.63901
	3850107	cg05811173			0.558725	-0.0201367	0.796168	0.593996	0.0151342	0.998632	0.621756	0.0428933	0.989974	0.600711	0.0218488	0.999321	0.585249	0.00638653	0.9299	0.592964	0.014102	0.999996	0.586722	0.0078601	0.999996	0.584887	0.00602502	0.999986	0.602157	0.0232951	0.969717	0.614467	0.0356045	0.999979	0.555159	-0.0237034	0.825884	0.57432	-0.00454176	0.999996	0.602772	0.0239095	0.954647	0.581464	0.00260184	0.978393	0.599843	0.0209807	0.729609
	144328422	cg09730369	PLAGL1:alt-TSS-DMR	M	0.817898	-0.0249441	0.861484	0.861294	0.0184526	0.998632	0.822106	-0.0207357	0.989974	0.802446	-0.0403954	0.999321	0.800462	-0.0423795	0.624967	0.809721	-0.0331213	0.999996	0.846913	0.0040711	0.999996	0.811748	-0.0310937	0.999986	0.798695	-0.0441464	0.941285	0.792722	-0.0501194	0.999979	0.834136	-0.00870577	0.980639	0.841382	-0.00145944	0.999996	0.852952	0.0101099	0.994031	0.817036	-0.0258056	0.822436	0.877145	0.034303	0.732007
	144328483	cg17865602			0.637249	-0.0401909	0.747545	0.734001	0.0565616	0.998632	0.711113	0.0336739	0.989974	0.645616	-0.0318236	0.999321	0.682123	0.00468306	0.971728	0.626969	-0.0504709	0.999996	0.656411	-0.0210283	0.999996	0.635122	-0.0423174	0.999986	0.700329	0.0228899	0.998521	0.707799	0.0303594	0.999979	0.575882	-0.101558	0.34482	0.692925	0.0154858	0.999996	0.683498	0.00605853	0.995707	0.694693	0.0172535	0.898867	0.706726	0.029286	0.778232
	144328918	cg25350411			0.500907	-0.0302142	0.895026	0.605898	0.0747769	0.998632	0.606405	0.0752834	0.989974	0.502212	-0.0289091	0.999321	0.501495	-0.0296258	0.855848	0.509844	-0.0212773	0.999996	0.558306	0.0271847	0.999996	0.544477	0.0133561	0.999986	0.547841	0.0167195	0.998521	0.539162	0.0080407	0.999979	0.512759	-0.0183623	0.97187	0.580971	0.0498493	0.999996	0.649927	0.118806	0.746724	0.584875	0.0537542	0.726191	0.599626	0.0685046	0.651097
	144329053	cg07077459			0.584815	-0.0366971	0.76417	0.638786	0.0172743	0.998632	0.628054	0.00654204	0.992498	0.599071	-0.0224403	0.999321	0.635321	0.0138089	0.904943	0.600234	-0.0212774	0.999996	0.627023	0.00551115	0.999996	0.586999	-0.0345126	0.999986	0.610369	-0.0111431	0.998521	0.606044	-0.0154677	0.999979	0.631726	0.0102141	0.977056	0.629802	0.00829004	0.999996	0.660146	0.0386348	0.956017	0.633937	0.0124255	0.928798	0.687907	0.0663956	0.511298
	144329173	cg22378065			0.546637	-0.0706121	0.0615017	0.633772	0.0165233	0.998632	0.606049	-0.0111996	0.989974	0.602313	-0.0149356	0.999321	0.633192	0.0159429	0.735928	0.60967	-0.0075789	0.999996	0.588075	-0.029174	0.999996	0.609967	-0.0072818	0.999986	0.631424	0.0141755	0.997726	0.601379	-0.0158696	0.999979	0.575143	-0.0421059	0.427462	0.609258	-0.00799024	0.999996	0.673371	0.0561221	0.439106	0.640865	0.0236162	0.604878	0.69648	0.079231	0.123959
	144329332	cg10007452			0.506728	-0.00521534	0.937756	0.513661	0.00171755	0.998794	0.49926	-0.0126834	0.989974	0.509854	-0.00208982	0.999387	0.496964	-0.0149797	0.677332	0.515593	0.0036492	0.999996	0.529499	0.0175558	0.999996	0.508552	-0.0033917	0.999986	0.508049	-0.00389456	0.998521	0.510394	-0.00154957	0.999979	0.48571	-0.0262333	0.584981	0.50466	-0.00728417	0.999996	0.561363	0.049419	0.350594	0.535421	0.0234776	0.493435	0.499298	-0.0126455	0.750673
	144329383	cg22352234			0.544041	-0.0740409	0.219145	0.606474	-0.011608	0.998632	0.62641	0.00832853	0.989974	0.608104	-0.00997725	0.999321	0.641929	0.0238472	0.744571	0.609921	-0.00816035	0.999996	0.650981	0.0328997	0.999996	0.608703	-0.00937914	0.999986	0.602064	-0.0160179	0.998521	0.600006	-0.0180761	0.999979	0.610443	-0.00763825	0.977324	0.640887	0.0228058	0.999996	0.646503	0.0284217	0.960735	0.644755	0.026673	0.733497	0.632859	0.0147774	0.848196
	144329474	cg00702231			0.612013	-0.067054	0.400675	0.677076	-0.00199101	0.999181	0.676326	-0.00274075	0.996082	0.688364	0.00929679	0.999321	0.682715	0.00364841	0.975179	0.682577	0.00351027	0.999996	0.67597	-0.00309707	0.999996	0.667508	-0.0115592	0.999986	0.703026	0.0239596	0.998521	0.667529	-0.0115375	0.999979	0.696583	0.0175164	0.946902	0.701315	0.0222478	0.999996	0.7763	0.0972327	0.493473	0.725447	0.0463805	0.571135	0.755214	0.0761477	0.401056
	144329486	cg12757684			0.445545	-0.0709459	0.139593	0.506454	-0.0100367	0.998632	0.529269	0.0127785	0.989974	0.514451	-0.00204016	0.999901	0.514377	-0.00211424	0.979355	0.504522	-0.0119684	0.999996	0.497154	-0.0193366	0.999996	0.493739	-0.0227522	0.999986	0.524425	0.00793389	0.998521	0.487667	-0.0288236	0.999979	0.501043	-0.0154477	0.920958	0.532451	0.0159601	0.999996	0.603556	0.0870647	0.256674	0.548818	0.0323275	0.565723	0.541876	0.0253849	0.686745
	144329673	cg21526238			0.58249	-0.0311008	0.857682	0.654209	0.0406183	0.998632	0.617302	0.00371131	0.996082	0.579516	-0.0340749	0.999321	0.601581	-0.0120098	0.935222	0.573962	-0.039629	0.999996	0.654794	0.0412031	0.999996	0.634437	0.0208461	0.999986	0.622193	0.00860213	0.998521	0.582011	-0.0315796	0.999979	0.652133	0.0385417	0.88098	0.623469	0.00987795	0.999996	0.682764	0.0691728	0.892109	0.63071	0.017119	0.918291	0.691731	0.07814	0.530568
	144329733	cg21952820			0.587626	-0.0162289	0.979719	0.654058	0.0502024	0.998632	0.779727	0.175872	0.989974	0.648432	0.0445765	0.999321	0.654776	0.0509209	0.896499	0.641287	0.0374319	0.999996	0.635833	0.0319774	0.999996	0.611812	0.00795672	0.999986	0.631487	0.027632	0.998521	0.642116	0.038261	0.999979	0.639833	0.0359776	0.976322	0.647404	0.0435492	0.999996	0.705778	0.101923	0.975855	0.637741	0.0338858	0.945858	0.667961	0.0641063	0.853758
	144329767	cg05326984			0.500916	-0.0625159	0.504984	0.578715	0.0152838	0.998632	0.599465	0.0360337	0.989974	0.527709	-0.0357226	0.999321	0.534299	-0.0291331	0.764224	0.531028	-0.0324038	0.999996	0.542335	-0.0210963	0.999996	0.544968	-0.0184633	0.999986	0.570346	0.00691448	0.998521	0.558165	-0.00526664	0.999979	0.557916	-0.00551572	0.987967	0.559712	-0.00371991	0.999996	0.62106	0.0576285	0.88361	0.599914	0.0364827	0.714944	0.666081	0.10265	0.291842
	144329781	cg08263357			0.619388	-0.0225394	0.935971	0.67781	0.0358822	0.998632	0.70718	0.0652524	0.989974	0.599241	-0.0426867	0.999321	0.641917	-1.05672e-05	0.999943	0.604051	-0.0378762	0.999996	0.617246	-0.0246811	0.999996	0.699761	0.0578329	0.999986	0.656609	0.0146814	0.998521	0.66176	0.0198325	0.999979	0.578843	-0.0630846	0.837555	0.672929	0.0310014	0.999996	0.72056	0.0786321	0.934249	0.680122	0.038194	0.849529	0.70896	0.0670328	0.690971
	144329790	cg11532302			0.549214	-0.0369689	0.802776	0.628596	0.042413	0.998632	0.663323	0.0771398	0.989974	0.549191	-0.0369922	0.999321	0.593792	0.00760883	0.956989	0.569956	-0.0162272	0.999996	0.553126	-0.0330573	0.999996	0.642675	0.056492	0.999986	0.583712	-0.00247096	0.999552	0.542232	-0.0439515	0.999979	0.59411	0.0079271	0.984218	0.61651	0.0303272	0.999996	0.662988	0.0768049	0.832615	0.604211	0.0180279	0.904896	0.663091	0.0769077	0.505258
	144329803	cg27216384			0.463777	-0.029749	0.746127	0.51298	0.0194539	0.998632	0.505878	0.0123521	0.989974	0.498332	0.00480603	0.999321	0.479202	-0.0143243	0.864625	0.471767	-0.0217594	0.999996	0.495703	0.00217713	0.999996	0.506286	0.0127593	0.999986	0.451105	-0.0424209	0.862867	0.482197	-0.0113289	0.999979	0.485088	-0.00843864	0.974953	0.4847	-0.0088267	0.999996	0.552558	0.0590323	0.761751	0.53061	0.037084	0.59673	0.50079	0.00726342	0.92754
	144329830	cg17895149			0.517435	-0.0489794	0.808467	0.613882	0.0474671	0.998632	0.616005	0.0495903	0.989974	0.557826	-0.00858865	0.999324	0.556556	-0.00985893	0.959162	0.571291	0.00487614	0.999996	0.575336	0.00892118	0.999996	0.562385	-0.00402925	0.999986	0.610266	0.043852	0.997753	0.598746	0.0323313	0.999979	0.56408	-0.00233432	0.997294	0.595315	0.0289008	0.999996	0.669463	0.103049	0.836022	0.611297	0.0448824	0.791366	0.683265	0.116851	0.45155
	144329888	cg23460430			0.61787	-0.0749444	0.547205	0.70206	0.00924529	0.998632	0.78755	0.0947352	0.989974	0.650828	-0.041986	0.999321	0.729881	0.0370671	0.766605	0.685566	-0.00724876	0.999996	0.629697	-0.0631178	0.999996	0.684471	-0.00834321	0.999986	0.672513	-0.0203016	0.998521	0.736696	0.0438822	0.999979	0.406831	-0.285983	0.0486319	0.660191	-0.0326231	0.999996	0.733718	0.0409039	0.972328	0.687459	-0.00535511	0.978831	0.720135	0.0273211	0.83136
	160426952	cg12625139	IGF2R:Int2-DMR	M	0.786499	0.0146832	0.96844	0.7271	-0.0447164	0.998632	0.792535	0.0207192	0.989974	0.769038	-0.00277805	0.999901	0.755545	-0.0162712	0.948664	0.710335	-0.0614812	0.999996	0.756815	-0.0150012	0.999996	0.72723	-0.0445859	0.999986	0.744318	-0.027498	0.998521	0.747774	-0.0240425	0.999979	0.724538	-0.0472779	0.930881	0.772527	0.000710584	0.999996	0.754208	-0.0176082	0.994414	0.741702	-0.0301145	0.914487	0.812375	0.0405588	0.846968
	168785356	cg25394782	SMOC2	M	0.846175	-0.048859	0.604862	0.914277	0.0192438	0.998632	0.871888	-0.0231453	0.989974	0.903757	0.00872328	0.999321	0.92771	0.032677	0.697825	0.885216	-0.00981702	0.999996	0.890549	-0.00448473	0.999996	0.86979	-0.025244	0.999986	0.823617	-0.0714169	0.648355	0.907203	0.0121691	0.999979	0.910747	0.0157138	0.954938	0.83994	-0.0550939	0.999996	0.88634	-0.00869342	0.994107	0.86683	-0.0282035	0.774839	0.937573	0.0425396	0.644509
	168785397	cg12758485			0.695911	-0.056021	0.76016	0.700408	-0.0515238	0.998632	0.715573	-0.0363582	0.989974	0.785737	0.0338055	0.999321	0.737811	-0.0141204	0.937893	0.659374	-0.0925576	0.901318	0.68309	-0.0688415	0.999996	0.725125	-0.0268062	0.999986	0.739443	-0.0124889	0.998521	0.792262	0.0403306	0.999979	0.707189	-0.0447423	0.891811	0.656336	-0.0955955	0.999996	0.782163	0.0302313	0.987578	0.735085	-0.0168463	0.937481	0.815613	0.0636815	0.673073
	168785525	cg01601658			0.197809	-0.102628	0.172734	0.273408	-0.0270301	0.998632	0.291067	-0.0093703	0.989974	0.27045	-0.0299876	0.999321	0.312746	0.012308	0.913949	0.246873	-0.053565	0.973097	0.259365	-0.0410725	0.999996	0.295127	-0.0053106	0.999986	0.268192	-0.0322452	0.988161	0.302934	0.00249662	0.999979	0.263833	-0.0366042	0.836873	0.258388	-0.0420494	0.999996	0.212168	-0.0882702	0.642454	0.294657	-0.00578081	0.969473	0.240845	-0.059593	0.546516
	170054731	cg19089141	WDR27:Int13-DMR	M	0.99193	0.294449	0.787946	0.996826	0.299344	0.998632	0.574152	-0.123329	0.989974	0.235944	-0.461537	0.999321	0.515936	-0.181545	0.843981	0.424502	-0.272979	0.999996	0.389505	-0.307976	0.999996	0.392718	-0.304763	0.999986	0.637177	-0.0603046	0.998521	0.376485	-0.320997	0.999979	0.971776	0.274294	0.8786	0.875997	0.178516	0.999996	0.545111	-0.15237	0.98954	0.559018	-0.138463	0.903058	0.881126	0.183644	0.833094
	170055156	cg11938672			0.7043	-0.00799215	0.978478	0.794126	0.0818341	0.998632	0.789287	0.0769949	0.989974	0.712749	0.000457217	0.999958	0.736366	0.0240741	0.895688	0.672623	-0.0396689	0.999996	0.738322	0.02603	0.999996	0.718412	0.00611955	0.999986	0.703641	-0.00865134	0.998663	0.730651	0.0183591	0.999979	0.637129	-0.0751631	0.759276	0.876985	0.164692	0.999996	0.740767	0.0284745	0.989459	0.753533	0.0412406	0.823025	0.745878	0.0335854	0.835962
	170055333	cg18322025			0.563312	-0.0159065	0.959095	0.602881	0.0236622	0.998632	0.6005	0.0212819	0.989974	0.563905	-0.0153134	0.999321	0.566698	-0.0125202	0.954528	0.616311	0.0370925	0.999996	0.56178	-0.0174385	0.999996	0.585022	0.00580329	0.999986	0.581115	0.00189632	0.999686	0.593516	0.0142974	0.999979	0.547833	-0.0313849	0.953351	0.760313	0.181094	0.999996	0.562552	-0.0166667	0.994107	0.596894	0.0176753	0.945797	0.647563	0.0683449	0.701944
7	1980893	cg12017631	MAD1L1	P	0.853171	-0.00845308	0.975906	0.908	0.0463757	0.998632	0.849864	-0.0117605	0.991151	0.851539	-0.0100855	0.999321	0.695975	-0.165649	0.110163	0.844346	-0.0172786	0.999996	0.921025	0.0594011	0.999996	0.891045	0.0294206	0.999986	0.73171	-0.129914	0.589751	0.887622	0.0259974	0.999979	0.769908	-0.0917164	0.643007	0.884078	0.0224535	0.999996	0.888938	0.0273141	0.989531	0.87969	0.0180659	0.934041	0.697804	-0.16382	0.279727
	23530000	cg12829142	RPS2P32	M	0.19565	-0.0696864	0.830535	0.314335	0.0489982	0.998632	0.347967	0.0826306	0.989974	0.301278	0.0359411	0.999321	0.2913	0.0259634	0.928003	0.291849	0.0265126	0.999996	0.284265	0.0189281	0.999996	0.313493	0.0481565	0.999986	0.335931	0.0705942	0.996973	0.285552	0.0202154	0.999979	0.224358	-0.0409791	0.955541	0.294793	0.0294557	0.999996	0.31567	0.0503334	0.986714	0.441823	0.176486	0.369114	0.345701	0.0803642	0.738197
	23530241	cg09424415			0.239898	-0.0230434	0.875356	0.242896	-0.020046	0.998632	0.287037	0.0240958	0.989974	0.254766	-0.00817598	0.999321	0.26145	-0.00149179	0.991185	0.238906	-0.0240361	0.999996	0.281677	0.0187353	0.999996	0.327681	0.0647393	0.999986	0.273148	0.0102061	0.998521	0.26581	0.00286793	0.999979	0.254023	-0.00891915	0.98023	0.221028	-0.0419138	0.999996	0.270832	0.00789007	0.994644	0.317794	0.0548522	0.535028	0.23309	-0.0298517	0.765971
	23530811	cg16204552			0.73462	-0.00083633	0.997844	0.778416	0.0429595	0.998632	0.744335	0.00887851	0.993026	0.771478	0.0360216	0.999321	0.833808	0.0983518	0.382825	0.726327	-0.00912878	0.999996	0.737927	0.00247093	0.999996	0.71098	-0.024476	0.999986	0.854625	0.119169	0.642154	0.78121	0.0457536	0.999979	0.747103	0.011647	0.982975	0.673321	-0.0621352	0.999996	0.81086	0.0754036	0.922284	0.852063	0.116607	0.342027	0.77909	0.043634	0.773194
	50849169	cg03104936	GRB10:alt-TSS-DMR	M	0.674165	0.0591027	0.780953	0.733498	0.118435	0.998632	0.63883	0.0237676	0.989974	0.550707	-0.0643562	0.999321	0.551307	-0.0637559	0.676592	0.662249	0.0471861	0.999996	0.583714	-0.0313486	0.999996	0.544207	-0.0708556	0.999986	0.553451	-0.0616117	0.97747	0.696923	0.0818602	0.999979	0.549301	-0.065762	0.826927	0.664964	0.0499014	0.999996	0.698087	0.0830241	0.924735	0.541294	-0.0737691	0.645899	0.7748	0.159737	0.339166
	50849286	cg05998930			0.908123	0.152036	0.158969	0.849756	0.0936686	0.998632	0.788011	0.0319239	0.989974	0.725777	-0.03031	0.999321	0.787469	0.0313816	0.831141	0.803502	0.0474153	0.999996	0.712798	-0.0432888	0.999996	0.690853	-0.0652336	0.999986	0.800329	0.0442415	0.991787	0.834919	0.0788316	0.999979	0.726906	-0.0291814	0.940246	0.78361	0.0275227	0.999996	0.808908	0.0528209	0.959229	0.710137	-0.0459501	0.754692	0.894664	0.138577	0.314761
	50849806	cg23742152			0.510763	-0.0538819	0.8024	0.616973	0.052328	0.998632	0.62196	0.0573153	0.989974	0.52515	-0.0394946	0.999321	0.588807	0.0241622	0.899254	0.537226	-0.0274188	0.999996	0.570734	0.00608864	0.999996	0.560659	-0.00398579	0.999986	0.504155	-0.0604904	0.977238	0.464757	-0.0998882	0.999979	0.545235	-0.0194099	0.972966	0.588134	0.023489	0.999996	0.70043	0.135785	0.72184	0.652042	0.0873967	0.554732	0.660844	0.0961989	0.567374
	50849932	cg08835688			0.475891	-0.0765948	0.588523	0.604957	0.052471	0.998632	0.580084	0.0275982	0.989974	0.495758	-0.0567274	0.999321	0.544229	-0.00825645	0.962313	0.530874	-0.0216119	0.999996	0.52145	-0.0310356	0.999996	0.542294	-0.0101914	0.999986	0.572808	0.0203218	0.998521	0.542415	-0.0100707	0.999979	0.490942	-0.0615442	0.783266	0.586085	0.0335996	0.999996	0.581292	0.0288059	0.987113	0.602315	0.0498296	0.725967	0.6017	0.0492145	0.7237
	50850565	cg12903171			0.399825	-0.0577144	0.754711	0.522586	0.0650469	0.998632	0.51022	0.0526805	0.989974	0.439883	-0.0176562	0.999321	0.466395	0.00885626	0.963115	0.422384	-0.0351549	0.999996	0.485599	0.0280601	0.999996	0.451803	-0.00573623	0.999986	0.479165	0.0216258	0.998521	0.48793	0.0303913	0.999979	0.399116	-0.0584231	0.831076	0.517831	0.0602919	0.999996	0.526739	0.0692	0.938039	0.551746	0.0942068	0.46679	0.524582	0.0670427	0.661144
	50850871	cg24977055			0.421483	-0.123491	0.301993	0.691513	0.146538	0.998632	0.625329	0.0803544	0.989974	0.544675	-0.000299444	0.999958	0.469348	-0.0756269	0.51561	0.538189	-0.00678551	0.999996	0.551326	0.00635148	0.999996	0.523803	-0.0211722	0.999986	0.625068	0.0800933	0.864091	0.52542	-0.0195544	0.999979	0.482536	-0.062439	0.793369	0.565647	0.0206723	0.999996	0.610098	0.065123	0.939529	0.557288	0.0123136	0.954502	0.556808	0.0118336	0.938024
	94285643	cg19107595	PEG10:TSS-DMR	M	0.223103	-0.0100413	0.960004	0.223596	-0.00954774	0.998632	0.177196	-0.0559485	0.989974	0.216834	-0.0163099	0.999321	0.231078	-0.00206613	0.989151	0.18913	-0.0440146	0.999996	0.266324	0.0331799	0.999996	0.213297	-0.0198472	0.999986	0.32955	0.0964055	0.589199	0.249734	0.01659	0.999979	0.197167	-0.0359773	0.881087	0.208695	-0.0244489	0.999996	0.232303	-0.000840971	0.999476	0.209024	-0.02412	0.862957	0.280876	0.0477314	0.677546
	94285673	cg19924104			0.393241	-0.0170603	0.890518	0.438541	0.0282396	0.998632	0.405283	-0.00501829	0.992899	0.42253	0.0122283	0.999321	0.429566	0.0192644	0.821569	0.392542	-0.0177592	0.999996	0.415602	0.00530087	0.999996	0.407432	-0.00286948	0.999986	0.419101	0.00879944	0.998521	0.408872	-0.00142918	0.999979	0.401431	-0.00887063	0.975603	0.380525	-0.0297768	0.999996	0.473111	0.0628096	0.765487	0.430265	0.0199639	0.835198	0.428093	0.0177916	0.829842
	94285686	cg11589966			0.485562	-0.0431751	0.401843	0.511476	-0.0172619	0.998632	0.518619	-0.0101182	0.989974	0.520843	-0.00789464	0.999321	0.547885	0.0191476	0.730883	0.514361	-0.014377	0.999996	0.532753	0.00401565	0.999996	0.515547	-0.0131902	0.999986	0.522757	-0.0059801	0.998521	0.525293	-0.00344469	0.999979	0.551234	0.0224969	0.831157	0.536734	0.00799644	0.999996	0.526539	-0.00219849	0.997672	0.498927	-0.02981	0.572884	0.518944	-0.00979344	0.870299
	94285713	cg27435646			0.513327	-0.0659395	0.181914	0.571614	-0.00765264	0.998632	0.552579	-0.0266876	0.989974	0.554259	-0.0250073	0.999321	0.581467	0.00220092	0.97875	0.557883	-0.0213836	0.999996	0.579874	0.000608087	0.999996	0.565612	-0.0136541	0.999986	0.57642	-0.00284601	0.998867	0.578791	-0.000474955	0.999979	0.554093	-0.0251732	0.821547	0.576993	-0.00227282	0.999996	0.549168	-0.0300978	0.932058	0.555776	-0.02349	0.71351	0.595704	0.0164375	0.796452
	94285746	cg01566785			0.509289	-0.0269782	0.84689	0.558342	0.0220749	0.998632	0.546532	0.0102642	0.989974	0.513208	-0.0230598	0.999321	0.550629	0.0143611	0.90145	0.518189	-0.0180781	0.999996	0.511555	-0.0247125	0.999996	0.537567	0.00129976	0.999986	0.517182	-0.0190854	0.998521	0.517545	-0.0187227	0.999979	0.555178	0.0189103	0.948568	0.552118	0.0158503	0.999996	0.523821	-0.0124464	0.992952	0.540825	0.00455759	0.977049	0.554059	0.0177919	0.862091
	94285769	cg10105290			0.549116	-0.0563193	0.253605	0.631124	0.0256883	0.998632	0.586972	-0.0184636	0.989974	0.577614	-0.0278213	0.999321	0.617125	0.01169	0.861487	0.589779	-0.0156563	0.999996	0.597138	-0.00829722	0.999996	0.595177	-0.0102579	0.999986	0.590916	-0.0145189	0.998521	0.589336	-0.0160997	0.999979	0.580676	-0.0247587	0.815397	0.617028	0.0115929	0.999996	0.590069	-0.0153658	0.981705	0.60583	0.000394258	0.997069	0.648637	0.0432022	0.486102
	94285778	cg19079047			0.378152	-0.040564	0.546382	0.415325	-0.00339084	0.998632	0.422898	0.00418222	0.992899	0.41123	-0.0074858	0.999321	0.407671	-0.011045	0.886897	0.419873	0.00115686	0.999996	0.427867	0.00915168	0.999996	0.412877	-0.00583839	0.999986	0.432713	0.0139973	0.998521	0.434485	0.0157692	0.999979	0.408855	-0.00986042	0.965274	0.391986	-0.0267293	0.999996	0.398115	-0.0206005	0.975136	0.415221	-0.00349421	0.974118	0.414687	-0.00402849	0.956333
	94285785	cg02965180			0.58929	-0.00619601	0.953432	0.61657	0.0210834	0.998632	0.637079	0.0415928	0.989974	0.573307	-0.022179	0.999321	0.59583	0.000343891	0.996983	0.581618	-0.0138688	0.999996	0.56648	-0.0290059	0.999996	0.569126	-0.02636	0.999986	0.61584	0.0203532	0.98853	0.577507	-0.0179789	0.999979	0.588829	-0.00665706	0.975655	0.605799	0.0103132	0.999996	0.580837	-0.014649	0.98431	0.582587	-0.0128992	0.864139	0.616526	0.0210399	0.732685
	94285815	cg05277165			0.459973	-0.0562568	0.14656	0.536909	0.0206791	0.998632	0.513571	-0.00265824	0.993684	0.497959	-0.0182711	0.999321	0.50522	-0.0110094	0.836716	0.480756	-0.0354738	0.796297	0.511274	-0.00495596	0.999996	0.507123	-0.00910622	0.999986	0.498194	-0.0180354	0.980636	0.481233	-0.0349968	0.999979	0.505579	-0.0106509	0.939147	0.509654	-0.0065752	0.999996	0.560475	0.0442453	0.670178	0.545119	0.0288898	0.509508	0.499203	-0.0170268	0.735694
	94285874	cg13660372			0.47001	-0.00985142	0.937779	0.520054	0.040193	0.998632	0.437467	-0.0423937	0.989974	0.444604	-0.035257	0.999321	0.44528	-0.0345813	0.583785	0.430346	-0.0495146	0.852395	0.490512	0.0106508	0.999996	0.499205	0.0193436	0.999986	0.47449	-0.00537144	0.998521	0.475643	-0.00421811	0.999979	0.474338	-0.00552284	0.98365	0.479324	-0.00053734	0.999996	0.487293	0.00743188	0.994031	0.491802	0.0119407	0.904398	0.521101	0.0412403	0.589024
	94285888	cg06674062			0.473099	0.0204347	0.913526	0.500236	0.0475716	0.998632	0.509495	0.0568304	0.989974	0.421386	-0.031279	0.999321	0.436288	-0.0163763	0.905358	0.453691	0.00102628	0.999996	0.440864	-0.0118006	0.999996	0.438326	-0.0143384	0.999986	0.479007	0.0263425	0.998521	0.492961	0.0402959	0.999979	0.393378	-0.0592865	0.731005	0.508799	0.0561343	0.999996	0.470422	0.0177576	0.991691	0.519032	0.0663675	0.522692	0.532373	0.0797083	0.50752
	94285903	cg21778340			0.512757	-0.0219717	0.841718	0.580498	0.0457687	0.998632	0.589873	0.0551437	0.989974	0.500637	-0.0340925	0.999321	0.573185	0.038456	0.559191	0.53268	-0.00204892	0.999996	0.519298	-0.0154312	0.999996	0.530875	-0.00385411	0.999986	0.523027	-0.0117017	0.998521	0.481367	-0.0533617	0.999979	0.547664	0.0129351	0.958538	0.549151	0.0144219	0.999996	0.622312	0.0875832	0.469147	0.538524	0.0037947	0.975845	0.650768	0.116039	0.156104
	94285912	cg07921535			0.234243	-0.0389028	0.858389	0.326716	0.0535708	0.998632	0.312459	0.0393133	0.989974	0.232761	-0.0403844	0.999321	0.232949	-0.0401961	0.796981	0.293878	0.0207324	0.999996	0.266988	-0.006157	0.999996	0.25603	-0.0171153	0.999986	0.246093	-0.0270523	0.998521	0.189848	-0.0832974	0.999979	0.2551	-0.0180454	0.972915	0.25006	-0.0230854	0.999996	0.34702	0.0738742	0.929665	0.30617	0.0330249	0.859814	0.339483	0.0663378	0.66814
	94285943	cg09910998			0.472574	-0.0574723	0.496793	0.556624	0.0265783	0.998632	0.558254	0.0282078	0.989974	0.526257	-0.00378947	0.999718	0.505959	-0.0240874	0.790423	0.485019	-0.0450269	0.999996	0.505047	-0.0249988	0.999996	0.507797	-0.0222493	0.999986	0.525473	-0.00457335	0.998698	0.516329	-0.0137173	0.999979	0.511485	-0.0185614	0.940998	0.541119	0.0110732	0.999996	0.565195	0.0351494	0.95584	0.576345	0.046299	0.5665	0.583692	0.0536457	0.557298
	94285952	cg27393730			0.558215	-0.0281799	0.713162	0.608808	0.0224127	0.998632	0.584895	-0.00150022	0.996997	0.57679	-0.00960526	0.999321	0.55516	-0.0312355	0.571802	0.556357	-0.0300381	0.999996	0.578924	-0.00747103	0.999996	0.576764	-0.00963103	0.999986	0.569856	-0.0165394	0.998521	0.552557	-0.0338386	0.999979	0.588996	0.00260046	0.991782	0.609561	0.023166	0.999996	0.642324	0.0559285	0.70212	0.604455	0.0180601	0.809062	0.656794	0.0703986	0.280488
	94285961	cg08291000			0.525655	-0.00493555	0.980394	0.578614	0.0480235	0.998632	0.559939	0.0293491	0.989974	0.492807	-0.0377829	0.999321	0.478457	-0.0521335	0.557547	0.487099	-0.043491	0.999996	0.48341	-0.0471803	0.999996	0.478997	-0.0515935	0.999986	0.551201	0.0206107	0.998521	0.53771	0.00711913	0.999979	0.464569	-0.0660214	0.626204	0.547638	0.0170479	0.999996	0.590199	0.0596082	0.899118	0.577602	0.0470116	0.645948	0.621393	0.0908024	0.398398
	94285994	cg27230044			0.497401	-0.0277502	0.910452	0.587868	0.0627165	0.998632	0.618407	0.0932554	0.989974	0.467841	-0.0573104	0.999321	0.482579	-0.0425728	0.786987	0.497524	-0.0276279	0.999996	0.466451	-0.0587004	0.999996	0.496159	-0.0289925	0.999986	0.532476	0.00732411	0.998827	0.504219	-0.0209326	0.999979	0.501911	-0.0232407	0.963618	0.54571	0.0205581	0.999996	0.590513	0.065361	0.949082	0.55535	0.0301979	0.878112	0.638219	0.113068	0.47446
	94286087	cg24885794			0.462334	0.00107958	0.996411	0.524108	0.0628544	0.998632	0.496103	0.0348493	0.989974	0.446141	-0.0151128	0.999321	0.394179	-0.0670753	0.471479	0.427403	-0.0338507	0.999996	0.420118	-0.0411358	0.999996	0.447112	-0.0141418	0.999986	0.451266	-0.00998754	0.998521	0.46176	0.000506296	0.999979	0.410361	-0.0508927	0.796751	0.504218	0.0429637	0.999996	0.514968	0.0537138	0.93918	0.550899	0.0896451	0.356058	0.568187	0.106933	0.366153
	94286111	cg26997085			0.471686	-0.0207316	0.915188	0.587614	0.0951963	0.998632	0.538618	0.0462005	0.989974	0.461056	-0.0313616	0.999321	0.43398	-0.0584377	0.563701	0.480394	-0.0120234	0.999996	0.478972	-0.0134453	0.999996	0.460722	-0.0316954	0.999986	0.528948	0.0365304	0.996007	0.488622	-0.00379576	0.999979	0.400586	-0.0918312	0.505845	0.555183	0.0627657	0.999996	0.538306	0.0458887	0.960084	0.581947	0.0895296	0.371258	0.607797	0.11538	0.339793
	94286132	cg22331138			0.670415	0.00868111	0.97909	0.725793	0.0640589	0.998632	0.732799	0.0710646	0.989974	0.602213	-0.0595209	0.999321	0.592037	-0.0696973	0.661588	0.649396	-0.0123377	0.999996	0.647323	-0.0144114	0.999996	0.624693	-0.0370412	0.999986	0.718925	0.0571914	0.990796	0.672796	0.0110622	0.999979	0.622959	-0.0387755	0.936311	0.666317	0.00458267	0.999996	0.732118	0.0703838	0.954552	0.705052	0.0433184	0.835945	0.731951	0.0702171	0.69519
	94286209	cg16492735			0.645581	-0.00117451	0.995879	0.691229	0.044473	0.998632	0.716109	0.0693536	0.989974	0.628449	-0.0183071	0.999321	0.625203	-0.021553	0.858605	0.669671	0.0229155	0.999996	0.601233	-0.0455234	0.999996	0.613561	-0.0331952	0.999986	0.669218	0.022462	0.998521	0.663273	0.0165175	0.999979	0.587164	-0.0595923	0.696847	0.665747	0.0189906	0.999996	0.674974	0.0282177	0.981354	0.730044	0.0832879	0.356934	0.722453	0.0756968	0.500435
	94286220	cg09512080			0.566501	-0.0318354	0.875997	0.631384	0.0330478	0.998632	0.656099	0.0577627	0.989974	0.573841	-0.0244953	0.999321	0.578221	-0.0201159	0.900348	0.596011	-0.00232547	0.999996	0.592377	-0.00595907	0.999996	0.59809	-0.000246138	0.999986	0.651076	0.0527395	0.972273	0.640358	0.0420217	0.999979	0.530601	-0.0677349	0.742506	0.636766	0.0384296	0.999996	0.651133	0.0527964	0.958415	0.66598	0.0676433	0.595149	0.682317	0.0839804	0.552872
	94286244	cg26503018			0.588442	-0.0192624	0.90801	0.656606	0.0489024	0.998632	0.650173	0.0424693	0.989974	0.590219	-0.0174846	0.999321	0.601452	-0.00625239	0.962627	0.577314	-0.0303897	0.999996	0.599411	-0.00829298	0.999996	0.607969	0.000265509	0.999986	0.658364	0.0506599	0.920226	0.624741	0.0170374	0.999979	0.572708	-0.0349955	0.870754	0.630327	0.0226231	0.999996	0.631729	0.0240254	0.985003	0.624075	0.0163712	0.908001	0.691743	0.0840392	0.430425
	94286262	cg27120649			0.319318	-0.0701201	0.403478	0.389025	-0.000413102	0.999748	0.401424	0.011986	0.989974	0.371458	-0.0179796	0.999321	0.401063	0.0116256	0.917626	0.360369	-0.0290691	0.999996	0.399623	0.0101855	0.999996	0.396936	0.00749788	0.999986	0.394607	0.00516939	0.99864	0.362779	-0.0266593	0.999979	0.343657	-0.0457807	0.748779	0.329426	-0.0600121	0.999996	0.45328	0.0638418	0.835657	0.424422	0.0349839	0.716731	0.402711	0.0132728	0.893132
	94286264	cg21771834			0.626319	0.024496	0.875155	0.629519	0.0276961	0.998632	0.638732	0.0369096	0.989974	0.546186	-0.0556369	0.999321	0.595699	-0.00612352	0.96363	0.620401	0.0185787	0.999996	0.595105	-0.00671766	0.999996	0.599956	-0.00186684	0.999986	0.630863	0.0290405	0.998521	0.626796	0.0249739	0.999979	0.550946	-0.0508762	0.750746	0.637675	0.0358526	0.999996	0.627565	0.0257425	0.98352	0.658796	0.0569739	0.546991	0.678007	0.0761841	0.47905
	94286268	cg27001184			0.651185	-0.011572	0.942374	0.6913	0.0285425	0.998632	0.718013	0.0552557	0.989974	0.61948	-0.0432769	0.999321	0.635628	-0.0271297	0.770463	0.683524	0.0207665	0.999996	0.648917	-0.0138402	0.999996	0.631882	-0.030875	0.999986	0.695183	0.0324254	0.985949	0.686807	0.0240498	0.999979	0.59769	-0.0650672	0.557384	0.691364	0.0286071	0.999996	0.700761	0.0380038	0.95212	0.687633	0.0248753	0.81634	0.7221	0.0593427	0.535387
	94286295	cg23342787			0.647911	-0.0234972	0.875375	0.695637	0.0242281	0.998632	0.696193	0.0247844	0.989974	0.626423	-0.0449854	0.999321	0.63527	-0.0361389	0.702398	0.657462	-0.0139468	0.999996	0.635856	-0.035552	0.999996	0.634439	-0.0369692	0.999986	0.706485	0.0350766	0.986169	0.669449	-0.00195937	0.999979	0.615883	-0.0555257	0.691255	0.690889	0.0194802	0.999996	0.72849	0.0570811	0.896209	0.685105	0.0136961	0.922244	0.739932	0.0685237	0.509125
	94286305	cg14873490			0.486205	-0.0367152	0.519848	0.520782	-0.00213818	0.998794	0.571253	0.0483321	0.989974	0.501605	-0.0213157	0.999321	0.517579	-0.00534189	0.940917	0.507707	-0.0152132	0.999996	0.519427	-0.00349352	0.999996	0.494586	-0.0283348	0.999986	0.486341	-0.03658	0.811296	0.513783	-0.0091371	0.999979	0.497125	-0.0257954	0.791068	0.501861	-0.02106	0.999996	0.571421	0.0485006	0.725779	0.553147	0.030226	0.573578	0.553489	0.0305681	0.612654
	94286344	cg03384175			0.638856	0.00625732	0.981375	0.675733	0.0431345	0.998632	0.681953	0.0493539	0.989974	0.58849	-0.0441089	0.999321	0.550717	-0.0818816	0.460579	0.629974	-0.00262457	0.999996	0.625087	-0.00751121	0.999996	0.600452	-0.032147	0.999986	0.647141	0.0145426	0.998521	0.659296	0.0266979	0.999979	0.583415	-0.0491839	0.860616	0.654013	0.0214146	0.999996	0.710669	0.0780702	0.901673	0.703817	0.0712184	0.583124	0.731859	0.0992601	0.492158
	94286352	cg11985632			0.675008	0.0105915	0.96158	0.698685	0.0342683	0.998632	0.674122	0.00970495	0.991053	0.647527	-0.0168891	0.999321	0.599832	-0.0645848	0.522474	0.637056	-0.0273603	0.999996	0.639732	-0.0246847	0.999996	0.648376	-0.0160407	0.999986	0.689266	0.0248498	0.998521	0.650219	-0.0141971	0.999979	0.631883	-0.0325336	0.91328	0.692821	0.0284046	0.999996	0.707279	0.0428623	0.96893	0.710696	0.046279	0.71398	0.764161	0.0997443	0.427518
	94286363	cg13797824			0.65186	0.0254864	0.846131	0.679985	0.0536116	0.998632	0.667648	0.0412744	0.989974	0.607448	-0.0189257	0.999321	0.619388	-0.0069854	0.951871	0.635206	0.0088319	0.999996	0.626844	0.000470263	0.999996	0.626113	-0.000260261	0.999986	0.683649	0.0572754	0.819014	0.667715	0.0413414	0.999979	0.571455	-0.0549189	0.656194	0.678727	0.0523531	0.999996	0.669724	0.0433505	0.936939	0.696153	0.069779	0.365855	0.687217	0.0608429	0.526167
	94286421	cg11175683			0.604169	-0.0262061	0.864591	0.670192	0.0398169	0.998632	0.686408	0.056033	0.989974	0.602013	-0.0283628	0.999321	0.598189	-0.0321866	0.757557	0.617361	-0.0130147	0.999996	0.62819	-0.00218513	0.999996	0.577906	-0.0524696	0.999986	0.641763	0.0113878	0.998521	0.633819	0.00344396	0.999979	0.581281	-0.049094	0.768345	0.643966	0.0135904	0.999996	0.71848	0.0881051	0.719004	0.646603	0.0162281	0.909875	0.766937	0.136561	0.202501
	94286432	cg04521244			0.600684	-0.0299369	0.850626	0.667243	0.0366218	0.998632	0.66401	0.0333891	0.989974	0.588263	-0.0423577	0.999321	0.611519	-0.0191018	0.880883	0.600071	-0.0305502	0.999996	0.629805	-0.000815718	0.999996	0.609311	-0.0213097	0.999986	0.65158	0.0209586	0.998521	0.619064	-0.0115572	0.999979	0.578105	-0.0525157	0.76532	0.648972	0.0183506	0.999996	0.639843	0.00922247	0.994644	0.696436	0.065815	0.503392	0.73156	0.100939	0.370147
	94286474	cg11562309			0.605146	0.0245976	0.889757	0.630193	0.049644	0.998632	0.635957	0.0554078	0.989974	0.543138	-0.0374107	0.999321	0.507583	-0.072966	0.411163	0.568974	-0.0115746	0.999996	0.532181	-0.048368	0.999996	0.567301	-0.0132481	0.999986	0.615865	0.0353163	0.995506	0.585531	0.00498266	0.999979	0.530049	-0.0504998	0.793971	0.620599	0.0400501	0.999996	0.634967	0.0544179	0.936825	0.649363	0.0688139	0.497093	0.646142	0.0655934	0.582722
	94286485	cg18898992			0.619593	-0.00726926	0.979515	0.61628	-0.0105827	0.998632	0.655863	0.0290008	0.989974	0.586061	-0.0408009	0.999321	0.592874	-0.0339887	0.831455	0.636414	0.00955138	0.999996	0.606718	-0.0201444	0.999996	0.631963	0.00510098	0.999986	0.655767	0.0289049	0.998521	0.634342	0.00747932	0.999979	0.583936	-0.0429259	0.900763	0.653043	0.0261809	0.999996	0.687348	0.060486	0.953652	0.648965	0.0221023	0.914244	0.706707	0.079845	0.604288
	94286512	cg05096321			0.51859	-0.0301249	0.547793	0.544355	-0.00436019	0.998632	0.569885	0.0211705	0.989974	0.527041	-0.021674	0.999321	0.550445	0.0017301	0.979298	0.551179	0.00246419	0.999996	0.562105	0.0133902	0.999996	0.533419	-0.0152956	0.999986	0.562148	0.0134334	0.998521	0.560364	0.0116497	0.999979	0.532857	-0.0158578	0.884194	0.564169	0.0154542	0.999996	0.572433	0.0237184	0.936413	0.563419	0.0147044	0.794551	0.580265	0.0315499	0.543799
	94286522	cg19663555			0.62107	0.00240288	0.991299	0.643829	0.025162	0.998632	0.645878	0.0272109	0.989974	0.580963	-0.0377041	0.999321	0.576737	-0.0419296	0.67906	0.623971	0.00530392	0.999996	0.610249	-0.0084181	0.999996	0.604619	-0.0140482	0.999986	0.650218	0.0315513	0.998121	0.637671	0.019004	0.999979	0.558139	-0.0605277	0.693174	0.635935	0.0172677	0.999996	0.697473	0.0788059	0.812884	0.676709	0.0580427	0.562959	0.665586	0.0469195	0.676136
	94286527	cg06695761			0.583465	-0.0145719	0.93409	0.629254	0.0312172	0.998632	0.651334	0.053297	0.989974	0.565074	-0.0329629	0.999321	0.56365	-0.0343873	0.732587	0.604203	0.00616614	0.999996	0.603734	0.00569675	0.999996	0.607595	0.00955829	0.999986	0.609996	0.0119589	0.998521	0.624081	0.0260438	0.999979	0.531389	-0.0666482	0.610642	0.629481	0.0314437	0.999996	0.633954	0.0359173	0.969696	0.60704	0.00900339	0.954405	0.648167	0.0501295	0.638633
	94286560	cg21853542			0.653523	-0.00551715	0.979415	0.673065	0.0140251	0.998632	0.676738	0.0176983	0.989974	0.625857	-0.0331827	0.999321	0.629262	-0.0297785	0.798686	0.672866	0.0138257	0.999996	0.636364	-0.0226766	0.999996	0.658252	-0.000787822	0.999986	0.67102	0.0119797	0.998521	0.680477	0.0214371	0.999979	0.63743	-0.0216103	0.94861	0.656085	-0.00295534	0.999996	0.709736	0.0506961	0.941805	0.690033	0.0309925	0.810963	0.728166	0.069126	0.553503
	94286633	cg04634483			0.554112	-0.0258998	0.872041	0.591333	0.0113215	0.998632	0.623425	0.0434134	0.989974	0.546728	-0.0332833	0.999321	0.555115	-0.0248971	0.830416	0.58466	0.00464891	0.999996	0.561231	-0.018781	0.999996	0.548264	-0.0317472	0.999986	0.607971	0.0279595	0.998521	0.623159	0.0431477	0.999979	0.505469	-0.0745427	0.572499	0.617931	0.0379199	0.999996	0.656325	0.0763138	0.821733	0.614342	0.0343304	0.773177	0.62936	0.0493481	0.657561
	94286651	cg09890341			0.621427	0.011462	0.954588	0.649834	0.0398685	0.998632	0.648633	0.0386676	0.989974	0.593295	-0.0166701	0.999321	0.568766	-0.0411992	0.701738	0.581419	-0.0285459	0.999996	0.58458	-0.0253852	0.999996	0.587043	-0.0229224	0.999986	0.625555	0.0155898	0.998521	0.633192	0.0232264	0.999979	0.573503	-0.036462	0.882271	0.643867	0.0339015	0.999996	0.69143	0.0814649	0.816005	0.680246	0.0702802	0.480925	0.719737	0.109772	0.34012
	94286670	cg20041873			0.628684	0.0174215	0.946264	0.702444	0.0911813	0.998632	0.656653	0.0453902	0.989974	0.580972	-0.0302908	0.999321	0.582116	-0.0291462	0.859759	0.633946	0.0226832	0.999996	0.6179	0.0066374	0.999996	0.605844	-0.00541889	0.999986	0.641402	0.0301392	0.998521	0.585506	-0.0257561	0.999979	0.558925	-0.0523372	0.859334	0.630535	0.0192719	0.999996	0.661381	0.050118	0.970392	0.640778	0.0295158	0.876136	0.765769	0.154507	0.298798
	94286754	cg04303139			0.514548	-0.00203192	0.993609	0.541306	0.0247255	0.998632	0.555191	0.0386111	0.989974	0.445858	-0.0707222	0.999321	0.465907	-0.050673	0.651531	0.481929	-0.0346512	0.999996	0.5118	-0.0047797	0.999996	0.502288	-0.0142922	0.999986	0.547352	0.030772	0.998521	0.546302	0.0297218	0.999979	0.448636	-0.067944	0.697624	0.535398	0.0188174	0.999996	0.524758	0.00817761	0.995203	0.562578	0.0459978	0.720617	0.526508	0.00992744	0.940384
	94286761	cg03436478			0.54928	-0.0350278	0.856902	0.625408	0.0411004	0.998632	0.602903	0.0185946	0.989974	0.543066	-0.0412418	0.999321	0.535073	-0.0492352	0.696539	0.530837	-0.0534712	0.999996	0.535503	-0.0488052	0.999996	0.575682	-0.00862623	0.999986	0.62443	0.0401216	0.99736	0.58399	-0.000318172	0.999979	0.5251	-0.0592077	0.792994	0.553677	-0.030631	0.999996	0.620009	0.0357005	0.980895	0.548829	-0.0354791	0.821637	0.723926	0.139618	0.30118
	94286794	cg05509218			0.651991	-0.000252824	0.999132	0.745672	0.0934278	0.998632	0.692312	0.0400686	0.989974	0.615052	-0.037192	0.999321	0.609008	-0.0432354	0.706735	0.638033	-0.0142109	0.999996	0.605824	-0.0464202	0.999996	0.653529	0.001285	0.999986	0.653427	0.00118315	0.999686	0.691521	0.0392773	0.999979	0.625035	-0.0272086	0.935128	0.686415	0.0341708	0.999996	0.692263	0.0400193	0.972235	0.652075	-0.000169062	0.999417	0.786031	0.133788	0.271574
	94286835	cg22924867			0.506633	-0.0596292	0.74693	0.623264	0.0570013	0.998632	0.619637	0.0533743	0.989974	0.5227	-0.0435625	0.999321	0.505545	-0.0607179	0.656901	0.53969	-0.0265722	0.999996	0.522622	-0.0436405	0.999996	0.526293	-0.0399695	0.999986	0.607682	0.0414198	0.998521	0.548483	-0.0177792	0.999979	0.485341	-0.0809218	0.707259	0.574704	0.00844117	0.999996	0.622074	0.0558118	0.963436	0.594781	0.0285186	0.884234	0.694401	0.128139	0.403587
	94286937	cg01169624			0.670844	-0.0103422	0.971808	0.706346	0.0251599	0.998632	0.717777	0.036591	0.989974	0.68098	-0.000206401	0.999958	0.566632	-0.114555	0.33105	0.628305	-0.0528814	0.999996	0.619932	-0.0612549	0.999996	0.649511	-0.0316751	0.999986	0.723879	0.0426921	0.998521	0.625432	-0.0557545	0.999979	0.646117	-0.0350697	0.93704	0.672524	-0.0086627	0.999996	0.778943	0.0977565	0.873781	0.733457	0.0522705	0.761346	0.744518	0.0633317	0.697691
	94287187	cg12397924			0.356926	-0.056321	0.714924	0.434729	0.0214816	0.998632	0.409419	-0.00382872	0.996214	0.399354	-0.0138932	0.999321	0.396282	-0.0169649	0.913545	0.413138	-0.000109523	0.999996	0.445292	0.0320448	0.999996	0.393575	-0.0196723	0.999986	0.394179	-0.0190684	0.998521	0.39149	-0.0217575	0.999979	0.432855	0.0196073	0.963923	0.419854	0.0066065	0.999996	0.332317	-0.0809307	0.8705	0.394529	-0.0187184	0.917808	0.315472	-0.0977749	0.467256
	94287212	cg15696408			0.187205	-0.0556282	0.660511	0.219249	-0.0235842	0.998632	0.264762	0.0219284	0.989974	0.260073	0.0172394	0.999321	0.260041	0.0172079	0.897234	0.214126	-0.0287073	0.999996	0.258456	0.0156229	0.999996	0.248755	0.00592231	0.999986	0.215975	-0.0268578	0.998521	0.219975	-0.0228582	0.999979	0.238703	-0.00413024	0.99279	0.237835	-0.00499824	0.999996	0.201759	-0.0410745	0.965789	0.262914	0.0200812	0.89386	0.172826	-0.0700067	0.553434
	94287243	cg22820921			0.322906	-0.0728985	0.445101	0.390173	-0.00563169	0.998632	0.41864	0.0228358	0.989974	0.376654	-0.0191502	0.999321	0.326997	-0.0688072	0.379796	0.369109	-0.0266958	0.999996	0.393486	-0.00231814	0.999996	0.393378	-0.00242631	0.999986	0.376286	-0.0195188	0.998521	0.38874	-0.00706463	0.999979	0.375848	-0.0199564	0.948246	0.377651	-0.0181531	0.999996	0.377626	-0.0181785	0.990145	0.400498	0.00469399	0.977543	0.311252	-0.0845524	0.423261
	130130123	cg10473158	MEST:alt-TSS-DMR	M	0.681865	-0.135646	0.408259	0.792407	-0.0251047	0.998632	0.78187	-0.0356418	0.989974	0.813844	-0.00366809	0.999901	0.799149	-0.0183627	0.934617	0.823547	0.00603521	0.999996	0.811553	-0.0059585	0.999996	0.831327	0.0138154	0.999986	0.766631	-0.0508808	0.998521	0.819147	0.00163537	0.999979	0.82156	0.00404819	0.995905	0.822054	0.00454207	0.999996	0.805055	-0.0124566	0.995159	0.78124	-0.0362716	0.876143	0.79533	-0.0221819	0.90841
	130130156	cg05222671			0.697629	-0.177464	0.0470783	0.829426	-0.0456668	0.998632	0.848283	-0.02681	0.989974	0.789369	-0.0857243	0.999321	0.827916	-0.0471773	0.645226	0.87044	-0.00465356	0.999996	0.864759	-0.0103337	0.999996	0.896066	0.0209726	0.999986	0.813708	-0.0613851	0.884253	0.846073	-0.0290202	0.999979	0.864995	-0.0100986	0.980708	0.899682	0.0245884	0.999996	0.828682	-0.0464108	0.953571	0.826929	-0.0481645	0.668604	0.85163	-0.0234632	0.842137
	130130188	cg10767216			0.605409	-0.148268	0.322271	0.741866	-0.0118109	0.998632	0.748505	-0.0051714	0.996202	0.709132	-0.0445445	0.999321	0.712636	-0.0410411	0.826992	0.794429	0.0407524	0.999996	0.742695	-0.0109821	0.999996	0.714171	-0.0395055	0.999986	0.706602	-0.047075	0.998521	0.746522	-0.00715501	0.999979	0.757619	0.00394262	0.995876	0.735092	-0.0185842	0.999996	0.73026	-0.0234169	0.992654	0.666113	-0.0875635	0.59278	0.727214	-0.0264625	0.886157
	130130190	cg12070022			0.415962	-0.293499	0.0287673	0.67422	-0.0352414	0.998632	0.615797	-0.0936636	0.989974	0.6578	-0.0516605	0.999321	0.638382	-0.0710792	0.630424	0.674159	-0.0353017	0.999996	0.673941	-0.0355196	0.999996	0.735066	0.0256048	0.999986	0.570082	-0.139378	0.610352	0.634328	-0.0751326	0.999979	0.722638	0.0131768	0.982869	0.66086	-0.0486013	0.999996	0.615596	-0.093865	0.899644	0.607232	-0.102229	0.482704	0.544524	-0.164937	0.325128
	130130204	cg15068552			0.679017	-0.19936	0.0373936	0.867884	-0.010494	0.998632	0.844331	-0.0340465	0.989974	0.844528	-0.03385	0.999321	0.820678	-0.0577	0.574619	0.857746	-0.0206322	0.999996	0.86821	-0.0101677	0.999996	0.891185	0.0128074	0.999986	0.768338	-0.11004	0.543013	0.863703	-0.0146743	0.999979	0.867291	-0.0110863	0.980029	0.895121	0.0167433	0.999996	0.833613	-0.0447646	0.963436	0.786179	-0.0921983	0.358813	0.799995	-0.0783826	0.531792
	130130321	cg02756856			0.641601	-0.188094	0.0566428	0.833088	0.00339363	0.999053	0.821394	-0.0083003	0.992604	0.792046	-0.0376479	0.999321	0.790882	-0.0388119	0.757695	0.790027	-0.0396672	0.999996	0.793687	-0.0360073	0.999996	0.788426	-0.0412684	0.999986	0.78912	-0.0405746	0.992108	0.771243	-0.0584514	0.999979	0.852659	0.0229646	0.952657	0.841726	0.0120315	0.999996	0.86169	0.0319955	0.982283	0.767503	-0.0621912	0.599835	0.795588	-0.0341061	0.79218
	130130384	cg26275543			0.592313	-0.0509606	0.740481	0.691536	0.0482632	0.998632	0.672405	0.0291323	0.989974	0.617648	-0.0256251	0.999321	0.679117	0.0358437	0.780614	0.625629	-0.0176442	0.999996	0.623373	-0.0199001	0.999996	0.633157	-0.0101157	0.999986	0.639878	-0.00339517	0.999438	0.643824	0.000550911	0.999979	0.635675	-0.00759768	0.987011	0.662585	0.0193118	0.999996	0.685337	0.0420637	0.97124	0.653676	0.010403	0.956967	0.68546	0.0421867	0.743632
	130130479	cg20826277			0.46129	-0.150172	0.133193	0.602638	-0.00882429	0.998632	0.59185	-0.0196118	0.989974	0.576617	-0.0348454	0.999321	0.529533	-0.0819296	0.405795	0.607293	-0.00416939	0.999996	0.600958	-0.0105044	0.999996	0.610324	-0.00113803	0.999986	0.55987	-0.0515927	0.965345	0.62359	0.0121282	0.999979	0.551256	-0.0602058	0.766794	0.662251	0.0507888	0.999996	0.588404	-0.0230582	0.989604	0.585026	-0.0264361	0.870226	0.587489	-0.0239731	0.856989
	130130482	cg14584935			0.487655	-0.105368	0.421069	0.596298	0.00327523	0.999181	0.557323	-0.0356995	0.989974	0.544459	-0.0485636	0.999321	0.550063	-0.0429597	0.766313	0.571516	-0.0215061	0.999996	0.584039	-0.00898379	0.999996	0.604471	0.0114484	0.999986	0.573244	-0.0197787	0.998521	0.590499	-0.00252352	0.999979	0.571364	-0.0216586	0.963923	0.620474	0.0274515	0.999996	0.571333	-0.0216897	0.99171	0.573038	-0.0199846	0.920787	0.575825	-0.0171979	0.910271
	130130589	cg24941047			0.826515	-0.0547401	0.43034	0.849962	-0.0312936	0.998632	0.864673	-0.0165826	0.989974	0.868357	-0.0128989	0.999321	0.868151	-0.0131046	0.880095	0.899246	0.0179909	0.999996	0.852726	-0.0285291	0.999996	0.86316	-0.0180952	0.999986	0.829158	-0.0520974	0.754792	0.86716	-0.0140951	0.999979	0.882207	0.000951736	0.997774	0.875607	-0.00564863	0.999996	0.894053	0.012798	0.990208	0.836776	-0.0444793	0.508035	0.916719	0.0354634	0.649595
	130130597	cg07427065			0.492551	-0.0464336	0.689523	0.598622	0.0596375	0.998632	0.554419	0.0154343	0.989974	0.486445	-0.05254	0.999321	0.475554	-0.0634308	0.419478	0.533623	-0.00536192	0.999996	0.511667	-0.0273177	0.999996	0.536931	-0.00205415	0.999986	0.541711	0.00272667	0.999438	0.563432	0.0244472	0.999979	0.475925	-0.0630599	0.629237	0.576729	0.037744	0.999996	0.58596	0.0469752	0.938278	0.541263	0.00227858	0.989182	0.578511	0.0395265	0.703343
	130130741	cg02501418			0.638244	-0.0361209	0.852225	0.705149	0.0307839	0.998632	0.708267	0.0339025	0.989974	0.634294	-0.0400703	0.999321	0.715525	0.0411608	0.760399	0.669874	-0.0044906	0.999996	0.6388	-0.0355643	0.999996	0.655175	-0.0191898	0.999986	0.659724	-0.0146405	0.998521	0.675411	0.0010468	0.999979	0.622044	-0.0523205	0.835222	0.743668	0.0693029	0.999996	0.753654	0.0792893	0.888672	0.722926	0.0485616	0.732269	0.798089	0.123725	0.36683
	130130748	cg08229366			0.664465	-0.0253686	0.904019	0.733632	0.0437984	0.998632	0.718712	0.0288783	0.989974	0.615607	-0.074227	0.999321	0.701123	0.0112889	0.94526	0.620232	-0.069602	0.999996	0.622506	-0.0673281	0.999996	0.666389	-0.0234451	0.999986	0.691093	0.00125906	0.999706	0.696756	0.00692163	0.999979	0.584759	-0.105075	0.485163	0.647936	-0.0418979	0.999996	0.794004	0.10417	0.76252	0.615029	-0.0748055	0.529366	0.838131	0.148297	0.265177
	130130754	cg07224147			0.498572	-0.116828	0.365664	0.597018	-0.0183821	0.998632	0.608356	-0.00704414	0.994108	0.611574	-0.00382619	0.999901	0.58162	-0.03378	0.830901	0.635717	0.0203172	0.999996	0.591644	-0.0237555	0.999996	0.622931	0.00753169	0.999986	0.601335	-0.0140642	0.998521	0.520875	-0.0945245	0.999979	0.613436	-0.0019639	0.997559	0.604976	-0.0104235	0.999996	0.664822	0.0494219	0.970759	0.608249	-0.00715051	0.9759	0.707847	0.0924478	0.545862
	130130996	cg09003373			0.418183	-0.00305466	0.991299	0.475176	0.0539383	0.998632	0.4875	0.0662627	0.989974	0.380054	-0.0411829	0.999321	0.37013	-0.0511077	0.695955	0.414954	-0.00628294	0.999996	0.416137	-0.00509985	0.999996	0.410181	-0.0110564	0.999986	0.422598	0.00136038	0.999686	0.434297	0.01306	0.999979	0.30971	-0.111528	0.479801	0.464317	0.0430793	0.999996	0.586744	0.165506	0.413579	0.489807	0.06857	0.599325	0.536042	0.114805	0.420305
	130131086	cg14088957			0.399485	-0.0319009	0.828383	0.465346	0.0339607	0.998632	0.501427	0.0700415	0.989974	0.376329	-0.0550569	0.999321	0.455225	0.0238396	0.836292	0.461717	0.0303312	0.999996	0.44841	0.0170243	0.999996	0.405527	-0.0258587	0.999986	0.427606	-0.00378	0.999365	0.443084	0.0116987	0.999979	0.370083	-0.0613023	0.673668	0.476108	0.0447226	0.999996	0.549468	0.118082	0.481382	0.514147	0.0827617	0.350342	0.519954	0.088568	0.416463
	130131137	cg06100421			0.484055	-0.0303377	0.879509	0.557256	0.0428638	0.998632	0.571872	0.0574799	0.989974	0.444297	-0.0700957	0.999321	0.542946	0.0285532	0.843654	0.603927	0.0895343	0.84901	0.502903	-0.0114893	0.999996	0.464945	-0.0494474	0.999986	0.519364	0.00497116	0.999365	0.517835	0.00344273	0.999979	0.4394	-0.0749922	0.681054	0.533015	0.0186225	0.999996	0.63046	0.116067	0.689252	0.598458	0.0840651	0.465189	0.617695	0.103302	0.44775
	130131139	cg20297423			0.453461	-0.0411418	0.863454	0.544195	0.0495918	0.998632	0.529312	0.0347085	0.989974	0.442827	-0.0517765	0.999321	0.557285	0.0626823	0.678669	0.540557	0.0459536	0.999996	0.458237	-0.0363665	0.999996	0.513897	0.019294	0.999986	0.485858	-0.0087455	0.998698	0.482607	-0.0119966	0.999979	0.438636	-0.0559675	0.867052	0.50035	0.00574719	0.999996	0.572377	0.0777741	0.935542	0.618989	0.124386	0.361353	0.556846	0.0622429	0.709762
	130131147	cg05369791			0.43883	-0.0362891	0.636646	0.498968	0.0238493	0.998632	0.501131	0.026012	0.989974	0.490453	0.0153337	0.999321	0.464741	-0.0103782	0.900792	0.489697	0.0145778	0.999996	0.523919	0.0487995	0.999996	0.471284	-0.00383477	0.999986	0.454388	-0.0207315	0.997568	0.459965	-0.0151543	0.999979	0.468528	-0.00659101	0.97946	0.494827	0.0197083	0.999996	0.547285	0.0721656	0.553211	0.51915	0.0440306	0.474703	0.559896	0.0847771	0.235353
	130131190	cg08734637			0.493692	-0.0317607	0.819687	0.520463	-0.00499002	0.998693	0.536939	0.011486	0.989974	0.55169	0.0262367	0.999321	0.528111	0.0026577	0.984627	0.546965	0.0215115	0.999996	0.521777	-0.0036761	0.999996	0.527965	0.00251154	0.999986	0.54779	0.0223366	0.998521	0.51802	-0.00743327	0.999979	0.525118	-0.000335108	0.999318	0.510621	-0.0148324	0.999996	0.528037	0.00258392	0.998284	0.499819	-0.025634	0.833892	0.553873	0.02842	0.786226
	130131481	cg17079325			0.647552	-0.0302626	0.84926	0.708697	0.0308832	0.998632	0.704906	0.0270921	0.989974	0.651819	-0.0259947	0.999321	0.698775	0.0209614	0.867487	0.683491	0.00567704	0.999996	0.673733	-0.00408083	0.999996	0.671812	-0.0060023	0.999986	0.710037	0.0322234	0.997952	0.705618	0.0278042	0.999979	0.618741	-0.0590726	0.714812	0.709109	0.0312953	0.999996	0.685236	0.00742191	0.995174	0.663065	-0.0147487	0.925648	0.72759	0.0497759	0.664032
	130131485	cg04344875			0.695133	-0.033619	0.724527	0.750324	0.0215711	0.998632	0.724328	-0.00442484	0.993577	0.681646	-0.0471068	0.999321	0.712882	-0.0158707	0.858194	0.728167	-0.000585669	0.999996	0.738102	0.00934982	0.999996	0.686239	-0.0425135	0.999986	0.760943	0.0321905	0.965019	0.743845	0.0150922	0.999979	0.664619	-0.0641332	0.477351	0.768361	0.0396085	0.999996	0.705959	-0.0227938	0.978075	0.726411	-0.00234109	0.985853	0.740962	0.0122094	0.88443
	130131567	cg18934293			0.679075	0.0872336	0.687045	0.661106	0.0692649	0.998632	0.616917	0.0250752	0.989974	0.589656	-0.00218607	0.999901	0.49145	-0.100391	0.518223	0.532569	-0.0592726	0.999996	0.657664	0.0658221	0.999996	0.598451	0.00660893	0.999986	0.604209	0.0123673	0.998521	0.656578	0.0647363	0.999979	0.445912	-0.145929	0.502206	0.702887	0.111045	0.999996	0.688937	0.0970956	0.921304	0.656689	0.064847	0.74797	0.703127	0.111286	0.570247
	130131634	cg00286878			0.638195	-0.0670737	0.554803	0.752771	0.0475021	0.998632	0.723017	0.0177485	0.989974	0.702408	-0.00286065	0.999901	0.703896	-0.0013726	0.99305	0.686376	-0.0188934	0.999996	0.68887	-0.0163989	0.999996	0.658152	-0.0471172	0.999986	0.714644	0.00937515	0.998521	0.697279	-0.0079904	0.999979	0.652747	-0.0525221	0.770572	0.742377	0.0371076	0.999996	0.753973	0.0487043	0.947203	0.673048	-0.0322212	0.802049	0.749245	0.0439765	0.70338
	130131677	cg12347392			0.62585	0.0453132	0.855012	0.654638	0.0741009	0.998632	0.620435	0.0398982	0.989974	0.576413	-0.00412389	0.999901	0.508994	-0.0715435	0.643619	0.55953	-0.0210069	0.999996	0.546484	-0.0340527	0.999996	0.549982	-0.0305554	0.999986	0.611258	0.0307209	0.998521	0.535878	-0.0446588	0.999979	0.596616	0.0160794	0.979402	0.608971	0.0284343	0.999996	0.763534	0.182996	0.518884	0.705692	0.125155	0.387395	0.694331	0.113794	0.524322
	130131692	cg04786207			0.669088	0.0157187	0.948325	0.72011	0.0667408	0.998632	0.691468	0.0380983	0.989974	0.618117	-0.0352524	0.999321	0.646819	-0.00655104	0.970946	0.617902	-0.0354673	0.999996	0.677482	0.0241127	0.999996	0.609264	-0.0441052	0.999986	0.676534	0.0231642	0.998521	0.628587	-0.0247822	0.999979	0.619661	-0.0337083	0.925208	0.674835	0.0214657	0.999996	0.851234	0.197865	0.251179	0.735496	0.0821266	0.501278	0.835313	0.181943	0.198261
	130131710	cg19386484			0.578039	0.0285237	0.918278	0.593696	0.0441802	0.998632	0.636049	0.0865334	0.989974	0.507068	-0.0424475	0.999321	0.480337	-0.0691784	0.652782	0.594411	0.0448953	0.999996	0.589296	0.03978	0.999996	0.555655	0.00613903	0.999986	0.41422	-0.135295	0.64989	0.462705	-0.0868106	0.999979	0.602552	0.053036	0.887284	0.573091	0.023575	0.999996	0.647802	0.0982864	0.891688	0.664069	0.114553	0.431111	0.63868	0.0891643	0.612527
	130131731	cg26708559			0.534058	-0.0729763	0.639843	0.681169	0.0741352	0.998632	0.645446	0.0384121	0.989974	0.575477	-0.0315572	0.999321	0.599322	-0.00771203	0.966779	0.593421	-0.0136129	0.999996	0.619854	0.0128199	0.999996	0.610264	0.0032304	0.999986	0.659763	0.052729	0.979177	0.644359	0.0373253	0.999979	0.522944	-0.0840899	0.661885	0.6558	0.0487662	0.999996	0.652867	0.0458327	0.972938	0.607745	0.000711219	0.997699	0.68328	0.0762465	0.607003
	130131798	cg22705386			0.701296	0.0380255	0.833799	0.72714	0.0638696	0.998632	0.721626	0.0583559	0.989974	0.661809	-0.0014612	0.999901	0.69726	0.0339896	0.802392	0.651517	-0.0117534	0.999996	0.686661	0.0233906	0.999996	0.621979	-0.0412914	0.999986	0.674498	0.0112278	0.998521	0.663463	0.000192202	0.999979	0.603532	-0.0597387	0.776669	0.728211	0.0649408	0.999996	0.816366	0.153096	0.424016	0.730361	0.0670903	0.577035	0.851102	0.187831	0.165828
	130131827	cg06212135			0.718663	0.0329613	0.884443	0.75463	0.0689284	0.998632	0.716878	0.0311757	0.989974	0.662138	-0.0235639	0.999321	0.663396	-0.0223064	0.898031	0.624232	-0.0614697	0.999996	0.669922	-0.0157795	0.999996	0.649952	-0.0357505	0.999986	0.722842	0.0371397	0.998521	0.696542	0.0108402	0.999979	0.63856	-0.0471416	0.883902	0.732636	0.0469342	0.999996	0.801375	0.115673	0.768065	0.748782	0.0630804	0.666575	0.857732	0.17203	0.250045
	130131830	cg10249538			0.641653	-0.0478364	0.738743	0.706944	0.0174547	0.998632	0.724403	0.0349137	0.989974	0.650079	-0.0394109	0.999321	0.669717	-0.0197724	0.883995	0.664675	-0.0248145	0.999996	0.680297	-0.00919239	0.999996	0.650523	-0.038966	0.999986	0.683335	-0.0061547	0.998698	0.654489	-0.0350008	0.999979	0.677924	-0.0115655	0.978157	0.714174	0.0246849	0.999996	0.844762	0.155273	0.316214	0.690174	0.000684103	0.997342	0.856318	0.166829	0.171574
	130131870	cg16823958			0.665637	-0.0305733	0.716123	0.705603	0.00939182	0.998632	0.705101	0.00888992	0.989974	0.686928	-0.00928326	0.999321	0.719603	0.0233919	0.735204	0.680665	-0.0155456	0.999996	0.710638	0.0144275	0.999996	0.66825	-0.0279604	0.999986	0.693704	-0.00250695	0.999365	0.688371	-0.00784027	0.999979	0.699652	0.00344154	0.989716	0.716638	0.0204275	0.999996	0.790312	0.0941015	0.311485	0.721306	0.0250955	0.737863	0.815794	0.119584	0.113407
	130131886	cg27338480			0.649678	-0.00372535	0.972904	0.678331	0.0249277	0.998632	0.682383	0.0289791	0.989974	0.643495	-0.0099084	0.999321	0.680293	0.0268895	0.602384	0.641031	-0.0123727	0.999996	0.669869	0.0164653	0.999996	0.676601	0.0231975	0.999986	0.664365	0.0109614	0.998521	0.63584	-0.0175635	0.999979	0.654683	0.00127949	0.995955	0.681388	0.0279846	0.999996	0.740449	0.0870459	0.232775	0.661208	0.00780471	0.926094	0.775734	0.12233	0.0551556
	130131888	cg09080913			0.699597	-0.0230201	0.759635	0.729814	0.00719689	0.998632	0.717314	-0.00530297	0.990298	0.709813	-0.0128033	0.999321	0.739719	0.0171025	0.781107	0.717544	-0.00507255	0.999996	0.721222	-0.0013944	0.999996	0.720247	-0.00237019	0.999986	0.749084	0.0264676	0.947505	0.702045	-0.0205718	0.999979	0.741467	0.0188502	0.886986	0.723721	0.00110422	0.999996	0.800207	0.0775903	0.336984	0.735868	0.0132514	0.859447	0.872911	0.150294	0.0244495
	130131906	cg13104298			0.682062	-0.02868	0.734036	0.724552	0.01381	0.998632	0.698542	-0.0122002	0.989974	0.676291	-0.0344509	0.999321	0.709357	-0.00138488	0.988397	0.716919	0.00617664	0.999996	0.708011	-0.00273113	0.999996	0.69068	-0.020062	0.999986	0.718119	0.00737685	0.998521	0.692063	-0.018679	0.999979	0.71344	0.00269738	0.992138	0.734405	0.0236626	0.999996	0.792109	0.0813672	0.431124	0.707333	-0.00340972	0.975759	0.844973	0.134231	0.0725948
	130131917	cg07315018			0.602194	-0.00785205	0.942496	0.620125	0.0100793	0.998632	0.606539	-0.00350675	0.993575	0.586542	-0.0235044	0.999321	0.622873	0.0128272	0.85307	0.571976	-0.03807	0.926595	0.616488	0.00644222	0.999996	0.602178	-0.0078686	0.999986	0.643161	0.0331145	0.892397	0.614302	0.00425561	0.999979	0.581653	-0.0283927	0.782068	0.625456	0.0154098	0.999996	0.65691	0.0468637	0.791367	0.613339	0.00329313	0.973843	0.697636	0.0875897	0.175942
	130131922	cg21629528			0.409609	-0.0678417	0.43045	0.515632	0.0381808	0.998632	0.0608119	-0.416639	0.000765187	0.477255	-0.00019584	0.999958	0.499214	0.0217627	0.828791	0.46101	-0.0164406	0.999996	0.480019	0.00256831	0.999996	0.461826	-0.0156252	0.999986	0.461948	-0.0155026	0.998521	0.469666	-0.00778499	0.999979	0.439345	-0.0381058	0.820866	0.444709	-0.0327422	0.999996	0.491651	0.0142002	0.99171	0.448119	-0.029332	0.777508	0.516388	0.0389374	0.686285
	130131924	cg20050761			0.50255	-0.0305148	0.686783	0.552508	0.0194435	0.998632	0.552229	0.019164	0.989974	0.538761	0.00569622	0.999321	0.503139	-0.029926	0.602889	0.489974	-0.043091	0.876648	0.527061	-0.00600376	0.999996	0.535763	0.00269808	0.999986	0.520842	-0.0122229	0.998521	0.536746	0.00368136	0.999979	0.503123	-0.0299418	0.78232	0.54928	0.0162155	0.999996	0.518883	-0.0141821	0.986678	0.543884	0.0108194	0.903425	0.528064	-0.00500058	0.944079
	130132162	cg05556276			0.608648	0.000843108	0.995302	0.620866	0.0130612	0.998632	0.603684	-0.00412064	0.992985	0.616553	0.00874846	0.999321	0.605103	-0.00270168	0.976144	0.602804	-0.00500145	0.999996	0.603579	-0.00422572	0.999996	0.601604	-0.00620131	0.999986	0.611229	0.00342376	0.998764	0.603774	-0.00403061	0.999979	0.603442	-0.00436257	0.986028	0.60922	0.00141519	0.999996	0.684769	0.0769638	0.463049	0.630516	0.0227111	0.756985	0.656467	0.0486619	0.489699
	130132200	cg17580798			0.615484	-0.010305	0.952092	0.645109	0.0193195	0.998632	0.684506	0.0587168	0.989974	0.632108	0.00631851	0.999321	0.67136	0.045571	0.584064	0.630019	0.00422986	0.999996	0.607347	-0.0184421	0.999996	0.610566	-0.0152235	0.999986	0.642714	0.0169247	0.998521	0.617357	-0.00843202	0.999979	0.652257	0.026468	0.90926	0.637893	0.0121034	0.999996	0.735464	0.109674	0.461803	0.652365	0.0265755	0.812763	0.758287	0.132497	0.18396
	130132260	cg05862114			0.611999	0.00534658	0.967202	0.611317	0.00466434	0.998632	0.613921	0.00726901	0.989974	0.600787	-0.00586569	0.999321	0.611386	0.00473386	0.95845	0.62086	0.0142081	0.999996	0.594195	-0.0124569	0.999996	0.610856	0.00420381	0.999986	0.627291	0.0206386	0.997863	0.591005	-0.0156478	0.999979	0.597396	-0.00925683	0.970409	0.616153	0.00950061	0.999996	0.720454	0.113802	0.171198	0.659161	0.052509	0.379064	0.706617	0.0999644	0.17443
	130132266	cg01784351			0.504097	-0.0357955	0.737528	0.560405	0.0205118	0.998632	0.58051	0.0406166	0.989974	0.549083	0.00919038	0.999321	0.462375	-0.0775176	0.211303	0.556956	0.017063	0.999996	0.542073	0.00218054	0.999996	0.520456	-0.0194365	0.999986	0.510919	-0.0289735	0.99045	0.513573	-0.02632	0.999979	0.557404	0.0175113	0.945719	0.559304	0.0194107	0.999996	0.675602	0.135709	0.194048	0.546245	0.00635164	0.963087	0.705767	0.165874	0.0781523
	130132287	cg27589003			0.408644	-0.0372915	0.555316	0.45158	0.0056445	0.998632	0.422686	-0.0232492	0.989974	0.39275	-0.0531848	0.971887	0.444544	-0.0013915	0.986992	0.432842	-0.013093	0.999996	0.455343	0.00940779	0.999996	0.498818	0.0528829	0.885007	0.460878	0.0149433	0.998521	0.46595	0.0200147	0.999979	0.460605	0.0146703	0.930413	0.496481	0.0505458	0.999996	0.446494	0.000559258	0.999409	0.450629	0.00469356	0.96159	0.490845	0.0449095	0.488593
	130132299	cg19344806			0.609691	-0.0320376	0.75081	0.682494	0.0407654	0.998632	0.656823	0.0150952	0.989974	0.649006	0.00727729	0.999321	0.640617	-0.00111173	0.992164	0.651684	0.00995554	0.999996	0.620077	-0.0216512	0.999996	0.639095	-0.00263323	0.999986	0.636335	-0.00539291	0.998521	0.627398	-0.0143303	0.999979	0.673424	0.0316956	0.834698	0.674958	0.0332296	0.999996	0.718772	0.0770434	0.629257	0.705885	0.0641566	0.343573	0.718015	0.0762865	0.356681
	130132306	cg23714917			0.69739	-0.0074554	0.925633	0.762321	0.0574757	0.948204	0.70802	0.00317531	0.992567	0.69321	-0.0116353	0.999321	0.690494	-0.0143512	0.765757	0.693816	-0.0110292	0.999996	0.716747	0.0119019	0.999996	0.706535	0.00168989	0.999986	0.674328	-0.0305171	0.803179	0.727038	0.0221928	0.999979	0.739803	0.0349583	0.537069	0.742818	0.0379728	0.999996	0.725298	0.0204529	0.949184	0.690687	-0.0141581	0.793678	0.748245	0.0434	0.372282
	130132320	cg21200654			0.708174	-0.0100249	0.959467	0.765945	0.0477465	0.998632	0.761531	0.0433325	0.989974	0.743928	0.0257296	0.999321	0.70285	-0.0153482	0.906837	0.681386	-0.0368128	0.999996	0.716135	-0.00206322	0.999996	0.751457	0.0332586	0.999986	0.751239	0.0330405	0.99736	0.731795	0.0135965	0.999979	0.726681	0.00848186	0.983381	0.790488	0.0722891	0.999996	0.745021	0.0268225	0.984439	0.684111	-0.034088	0.781172	0.794942	0.076743	0.502502
	130132361	cg25519926			0.640494	-0.0333786	0.555011	0.742186	0.0683135	0.913297	0.677733	0.00386012	0.99229	0.663306	-0.0105668	0.999321	0.658582	-0.0152909	0.791716	0.653362	-0.0205107	0.999996	0.689524	0.0156512	0.999996	0.690079	0.0162069	0.999986	0.656889	-0.0169835	0.996497	0.676252	0.00237982	0.999979	0.721389	0.0475161	0.443043	0.725729	0.0518562	0.999996	0.701241	0.0273684	0.930601	0.661151	-0.0127219	0.854015	0.764254	0.0903814	0.128274
	130132414	cg09462536			0.343081	-0.0134767	0.942643	0.390865	0.0343076	0.998632	0.409649	0.0530914	0.989974	0.325047	-0.0315101	0.999321	0.342587	-0.0139708	0.91383	0.331233	-0.025325	0.999996	0.363612	0.00705424	0.999996	0.382603	0.0260453	0.999986	0.399169	0.0426111	0.968564	0.387362	0.0308045	0.999979	0.316944	-0.0396134	0.850044	0.398134	0.0415767	0.999996	0.412607	0.0560491	0.919362	0.408544	0.051987	0.609627	0.446203	0.0896455	0.415381
	130132420	cg22592140			0.525478	0.0241481	0.91732	0.597302	0.0959723	0.998632	0.556377	0.0550477	0.989974	0.485919	-0.0154111	0.999321	0.486987	-0.0143429	0.935013	0.497583	-0.00374677	0.999996	0.502827	0.00149719	0.999996	0.508789	0.00745953	0.999986	0.525463	0.024133	0.998521	0.527295	0.025965	0.999979	0.523104	0.0217741	0.963204	0.572483	0.0711529	0.999996	0.642421	0.141091	0.583761	0.601927	0.100597	0.405326	0.627296	0.125967	0.385129
	130132423	cg03588221			0.680422	0.0125269	0.93264	0.701858	0.0339629	0.998632	0.694972	0.0270777	0.989974	0.6297	-0.0381943	0.999321	0.698048	0.0301535	0.719754	0.652662	-0.0152323	0.999996	0.658214	-0.00968101	0.999996	0.648229	-0.0196658	0.999986	0.692767	0.0248722	0.998521	0.703524	0.0356293	0.999979	0.644446	-0.023449	0.911919	0.717568	0.0496735	0.999996	0.694143	0.0262486	0.976779	0.691913	0.0240187	0.812469	0.76524	0.097345	0.268507
	130132728	cg23312013			0.608192	0.0158075	0.936614	0.689809	0.0974242	0.998632	0.627646	0.035261	0.989974	0.606403	0.0140186	0.999321	0.552272	-0.0401132	0.718858	0.594491	0.00210582	0.999996	0.61413	0.0217457	0.999996	0.620228	0.0278429	0.999986	0.598718	0.00633343	0.998698	0.65945	0.0670654	0.999979	0.642742	0.0503571	0.799096	0.703534	0.111149	0.999996	0.63233	0.0399456	0.9702	0.61491	0.022525	0.880655	0.651575	0.0591898	0.622488
	130132791	cg14952237			0.817119	0.00856936	0.960233	0.908329	0.0997789	0.998632	0.855299	0.0467486	0.989974	0.869066	0.0605158	0.999321	0.798147	-0.0104029	0.929298	0.758057	-0.0504933	0.999996	0.828339	0.0197889	0.999996	0.800761	-0.00778899	0.999986	0.796028	-0.0125224	0.998521	0.869397	0.0608467	0.999979	0.883436	0.0748864	0.494547	0.872719	0.0641696	0.999996	0.864805	0.056255	0.88855	0.743503	-0.0650469	0.427656	0.900605	0.0920554	0.34196
	130133111	cg05260959			0.748839	0.025608	0.907005	0.80993	0.0866994	0.998632	0.726635	0.00340389	0.996765	0.767678	0.0444473	0.999321	0.668268	-0.0549631	0.659229	0.693532	-0.0296988	0.999996	0.766598	0.0433674	0.999996	0.757954	0.0347227	0.999986	0.729138	0.00590658	0.999074	0.772146	0.0489154	0.999979	0.76317	0.039939	0.899222	0.819482	0.0962508	0.999996	0.725595	0.00236442	0.998913	0.694058	-0.0291731	0.865166	0.773684	0.050453	0.718706
	138348775	cg05719902	SVOPL:alt-TSS-DMR	M	0.458492	-0.0388963	0.871188	0.458464	-0.0389234	0.998632	0.554727	0.0573393	0.989974	0.548359	0.0509711	0.999321	0.524468	0.0270799	0.884351	0.546926	0.049538	0.999996	0.548335	0.0509467	0.999996	0.541125	0.0437374	0.999986	0.456468	-0.0409201	0.998521	0.495595	-0.00179302	0.999979	0.462196	-0.0351922	0.93833	0.567821	0.0704329	0.999996	0.484559	-0.0128292	0.994644	0.48444	-0.0129478	0.958238	0.543612	0.0462241	0.779971
	138348982	cg16111924			0.195231	-0.034863	0.886135	0.151746	-0.0783476	0.998632	0.207004	-0.0230894	0.989974	0.277149	0.0470552	0.999321	0.319525	0.0894317	0.483591	0.242048	0.0119545	0.999996	0.274324	0.0442302	0.999996	0.272384	0.0422901	0.999986	0.191208	-0.0388853	0.998521	0.224222	-0.00587177	0.999979	0.257213	0.0271191	0.956829	0.214337	-0.0157563	0.999996	0.236033	0.00593979	0.997784	0.232992	0.00289787	0.991136	0.253984	0.0238901	0.886511
	154862771	cg25780543	HTR5A:TSS-DMR	M	0.266074	0.00975312	0.934176	0.277735	0.0214144	0.998632	0.293802	0.0374817	0.989974	0.204675	-0.0516455	0.999321	0.318533	0.0622127	0.20252	0.306114	0.0497938	0.797927	0.262609	0.00628867	0.999996	0.228824	-0.0274961	0.999986	0.260436	0.00411521	0.998521	0.323418	0.0670978	0.999979	0.185571	-0.0707494	0.33493	0.287632	0.0313115	0.999996	0.246717	-0.0096034	0.992524	0.262207	0.00588632	0.955625	0.295893	0.0395724	0.582874
	154863245	cg03024742			0.694912	0.0114928	0.953809	0.673898	-0.00952119	0.998632	0.773446	0.0900273	0.989974	0.66759	-0.0158288	0.999321	0.689171	0.00575187	0.96867	0.653426	-0.0299924	0.999996	0.719366	0.035947	0.999996	0.703627	0.0202086	0.999986	0.72648	0.043061	0.973688	0.764281	0.0808626	0.999979	0.595885	-0.0875338	0.497732	0.707822	0.0244031	0.999996	0.68265	-0.000768391	0.999526	0.716699	0.0332798	0.79321	0.67197	-0.0114485	0.923767
	154863339	cg10538202			0.783561	0.0643114	0.734036	0.715246	-0.00400342	0.999118	0.804372	0.0851224	0.989974	0.671906	-0.0473435	0.999321	0.799369	0.0801193	0.538025	0.702051	-0.0171983	0.999996	0.710566	-0.00868355	0.999996	0.630417	-0.0888329	0.999986	0.771189	0.051939	0.989882	0.673604	-0.0456457	0.999979	0.707442	-0.011808	0.98365	0.751912	0.0326623	0.999996	0.752356	0.0331068	0.987113	0.646511	-0.0727382	0.626854	0.750214	0.0309645	0.848458
	154863382	cg09623773			0.857592	0.0485502	0.829638	0.745496	-0.0635454	0.998632	0.849729	0.0406879	0.989974	0.853062	0.044021	0.999321	0.770113	-0.0389289	0.822756	0.856261	0.0472197	0.999996	0.740677	-0.0683645	0.999996	0.759725	-0.0493161	0.999986	0.800228	-0.00881389	0.998698	0.856398	0.0473567	0.999979	0.591153	-0.217888	0.206786	0.920929	0.111887	0.999996	0.824929	0.0158876	0.994107	0.722142	-0.0868997	0.56061	0.684825	-0.124217	0.459964
8	2585236	cg01649497	LOC101927815	M	0.526433	0.0103125	0.991812	0.381896	-0.134224	0.998632	0.60272	0.0865995	0.989974	0.519328	0.00320751	0.999958	0.580812	0.0646919	0.913131	0.410824	-0.105296	0.999996	0.42252	-0.0936002	0.999996	0.47654	-0.0395802	0.999986	0.820424	0.304304	0.823312	0.549298	0.0331775	0.999979	0.50065	-0.0154701	0.994076	0.30829	-0.20783	0.999996	0.586483	0.0703631	0.992488	0.357022	-0.159098	0.768531	0.645063	0.128943	0.799617
	2585667	cg24475182			0.197494	-0.0462985	0.930893	0.225866	-0.0179261	0.998632	0.310494	0.0667013	0.989974	0.307349	0.0635565	0.999321	0.26673	0.0229376	0.954227	0.15483	-0.0889622	0.999996	0.194096	-0.0496959	0.999996	0.174273	-0.069519	0.999986	0.447515	0.203723	0.797246	0.297333	0.053541	0.999979	0.290558	0.0467656	0.965153	0.186223	-0.0575695	0.999996	0.249243	0.00545056	0.998921	0.183669	-0.0601228	0.884094	0.263313	0.0195207	0.955127
	2586226	cg11779808			0.229771	-0.148658	0.796357	0.293049	-0.0853808	0.998632	0.411022	0.0325923	0.991502	0.37255	-0.00587941	0.999901	0.284696	-0.0937335	0.845257	0.296439	-0.0819907	0.999996	0.284409	-0.0940203	0.999996	0.343059	-0.0353705	0.999986	0.558197	0.179768	0.962121	0.372129	-0.00630041	0.999979	0.400618	0.0221882	0.989361	0.267979	-0.110451	0.999996	0.444428	0.0659988	0.99171	0.321425	-0.0570043	0.927064	0.479201	0.100772	0.823202
	2591266	cg04122358			0.118646	-0.102535	0.813973	0.0213128	-0.199869	0.998632	0.176821	-0.0443604	0.989974	0.270087	0.0489058	0.999321	0.134307	-0.0868746	0.794865	0.218597	-0.00258391	0.999996	0.16696	-0.0542213	0.999996	0.25072	0.0295386	0.999986	0.379888	0.158707	0.91788	0.274312	0.0531308	0.999979	0.179556	-0.0416252	0.970877	0.0404675	-0.180714	0.999996	0.275754	0.0545732	0.990208	0.226988	0.00580696	0.991281	0.213622	-0.00755955	0.983856
	2591412	cg08242633			0.234321	-0.204846	0.705152	0.0823287	-0.356838	0.998632	0.329238	-0.109929	0.989974	0.439179	1.19292e-05	0.999994	0.428006	-0.0111611	0.985846	0.492015	0.0528483	0.999996	0.374557	-0.0646105	0.999996	0.454855	0.015688	0.999986	0.621503	0.182336	0.969146	0.484935	0.0457678	0.999979	0.380257	-0.0589099	0.971266	0.154147	-0.28502	0.999996	0.470804	0.0316372	0.995164	0.403709	-0.0354582	0.960543	0.63772	0.198553	0.67576
	37605360	cg11496432	ERLIN2:Int6-DMR	M	0.714729	-0.00435245	0.984316	0.724383	0.00530128	0.998757	0.789971	0.0708894	0.989974	0.617181	-0.101901	0.951628	0.720094	0.00101196	0.995116	0.701606	-0.0174764	0.999996	0.697273	-0.0218085	0.999996	0.682584	-0.0364974	0.999986	0.749847	0.0307654	0.998521	0.76379	0.0447078	0.999979	0.551959	-0.167123	0.174874	0.760766	0.0416844	0.999996	0.652867	-0.0662147	0.894564	0.665455	-0.0536264	0.628089	0.837169	0.118087	0.310682
	37605518	cg13346869			0.594172	0.0510989	0.921732	0.672045	0.128972	0.998632	0.653056	0.109983	0.989974	0.344641	-0.198431	0.999321	0.644708	0.101636	0.741976	0.61601	0.0729377	0.999996	0.432497	-0.110576	0.999996	0.535557	-0.00751611	0.999986	0.599876	0.056803	0.998521	0.633928	0.0908549	0.999979	0.244654	-0.298419	0.375673	0.650395	0.107322	0.999996	0.418825	-0.124247	0.956534	0.421336	-0.121737	0.704735	0.736309	0.193236	0.55491
	37605553	cg05020125			0.378993	-0.0121903	0.960074	0.435418	0.0442342	0.998632	0.477171	0.0859869	0.989974	0.303298	-0.0878855	0.999321	0.43047	0.0392864	0.775712	0.416282	0.0250986	0.999996	0.375811	-0.0153729	0.999996	0.402111	0.0109269	0.999986	0.4117	0.0205166	0.998521	0.432313	0.0411296	0.999979	0.233993	-0.15719	0.269255	0.449317	0.0581334	0.999996	0.362359	-0.0288245	0.987113	0.362664	-0.0285196	0.867626	0.474383	0.0831994	0.556243
	37605718	cg21505509			0.518248	-0.0945707	0.602154	0.609609	-0.00320926	0.999494	0.671688	0.0588698	0.989974	0.478564	-0.134254	0.999321	0.623343	0.010525	0.961958	0.584645	-0.0281737	0.999996	0.593442	-0.0193763	0.999996	0.551211	-0.061607	0.999986	0.589817	-0.0230015	0.998521	0.682038	0.0692201	0.999979	0.421574	-0.191244	0.289206	0.644715	0.0318969	0.999996	0.623299	0.0104811	0.995499	0.511948	-0.10087	0.509566	0.770026	0.157207	0.368135
	37605784	cg08247852			0.559308	-0.0298425	0.904742	0.636695	0.0475445	0.998632	0.628782	0.0396319	0.989974	0.46535	-0.1238	0.999321	0.6326	0.0434496	0.787647	0.627146	0.0379955	0.999996	0.596008	0.00685811	0.999996	0.559787	-0.0293632	0.999986	0.551514	-0.0376363	0.998521	0.644777	0.0556272	0.999979	0.397775	-0.191376	0.246342	0.629523	0.0403727	0.999996	0.534189	-0.0549609	0.968682	0.506682	-0.0824685	0.567056	0.739525	0.150375	0.34285
	37605937	cg09188212			0.81462	-0.0510782	0.630681	0.868921	0.00322307	0.998794	0.831319	-0.0343797	0.989974	0.762838	-0.10286	0.798998	0.859309	-0.00638945	0.959456	0.892044	0.0263458	0.999996	0.844833	-0.0208654	0.999996	0.820209	-0.0454895	0.999986	0.810189	-0.0555092	0.863802	0.836239	-0.0294597	0.999979	0.823894	-0.0418044	0.805364	0.810735	-0.0549636	0.999996	0.855396	-0.0103029	0.994031	0.83881	-0.0268888	0.813009	0.907968	0.0422696	0.675062
	37605979	cg00450319			0.627996	-0.0974355	0.346867	0.675345	-0.0500869	0.998632	0.725957	0.000525347	0.999369	0.618328	-0.107104	0.936776	0.733575	0.00814329	0.957026	0.70928	-0.0161518	0.999996	0.673971	-0.0514605	0.999996	0.688101	-0.0373304	0.999986	0.652794	-0.072638	0.828192	0.711667	-0.0137648	0.999979	0.572451	-0.15298	0.223595	0.760598	0.0351668	0.999996	0.71075	-0.0146821	0.993232	0.65627	-0.069162	0.515812	0.774727	0.0492957	0.687685
	61626626	cg26441877	CHD7	M	0.70697	-0.0636717	0.783905	0.774956	0.00431484	0.999181	0.860354	0.0897125	0.989974	0.755062	-0.01558	0.999321	0.792023	0.0213811	0.922029	0.764452	-0.0061893	0.999996	0.725749	-0.0448926	0.999996	0.818106	0.0474648	0.999986	0.77729	0.00664863	0.999365	0.788613	0.0179714	0.999979	0.704968	-0.0656736	0.8518	0.803653	0.0330115	0.999996	0.835389	0.0647478	0.966159	0.787448	0.0168069	0.950563	0.858404	0.0877622	0.636357
	61626647	cg12844324			0.621983	-8.66007e-05	0.999761	0.58536	-0.0367092	0.998632	0.700931	0.0788612	0.989974	0.606556	-0.0155138	0.999321	0.638597	0.0165273	0.924206	0.603296	-0.0187734	0.999996	0.569718	-0.0523513	0.999996	0.653858	0.0317886	0.999986	0.642482	0.0204127	0.998521	0.670417	0.0483479	0.999979	0.515943	-0.106126	0.525497	0.655763	0.0336933	0.999996	0.699966	0.0778969	0.90794	0.592731	-0.0293385	0.871176	0.7623	0.140231	0.330374
	61626833	cg20648501			0.699615	-0.0599202	0.575578	0.763754	0.00421826	0.998794	0.830271	0.0707358	0.989974	0.770462	0.0109263	0.999321	0.806171	0.046635	0.608488	0.737707	-0.021829	0.999996	0.755011	-0.00452422	0.999996	0.81065	0.0511146	0.999986	0.79927	0.0397342	0.974133	0.777033	0.0174971	0.999979	0.761508	0.00197275	0.996431	0.796712	0.0371769	0.999996	0.841037	0.0815018	0.765929	0.777478	0.0179425	0.897023	0.849425	0.0898895	0.397493
	141108608	cg21926091	PEG13:TSS-DMR	M	0.758691	0.000307325	0.999079	0.775372	0.0169881	0.998632	0.807843	0.0494597	0.989974	0.721201	-0.0371828	0.999321	0.730147	-0.0282371	0.841573	0.736444	-0.0219403	0.999996	0.743797	-0.0145865	0.999996	0.750766	-0.0076173	0.999986	0.760039	0.00165516	0.999686	0.750463	-0.00792066	0.999979	0.742575	-0.0158088	0.972558	0.781053	0.0226695	0.999996	0.874526	0.116142	0.670295	0.795084	0.0367002	0.804398	0.890898	0.132514	0.310142
	141108999	cg22502459			0.759408	0.0391941	0.760451	0.757003	0.0367893	0.998632	0.766649	0.0464343	0.989974	0.721925	0.00171096	0.999901	0.679384	-0.0408299	0.663932	0.713398	-0.0068166	0.999996	0.697885	-0.0223293	0.999996	0.703299	-0.0169149	0.999986	0.739018	0.0188033	0.998521	0.691708	-0.0285058	0.999979	0.661318	-0.0588963	0.675447	0.727805	0.00759089	0.999996	0.801716	0.0815021	0.759053	0.759958	0.0397442	0.704906	0.820506	0.100291	0.334252
	141109052	cg13713522			0.716666	-0.0518047	0.76001	0.797111	0.0286398	0.998632	0.788379	0.0199082	0.989974	0.744289	-0.0241822	0.999321	0.717863	-0.0506082	0.690088	0.762524	-0.00594691	0.999996	0.787827	0.0193559	0.999996	0.764494	-0.00397656	0.999986	0.782029	0.0135585	0.998521	0.757058	-0.0114127	0.999979	0.780801	0.0123303	0.98023	0.777414	0.00894307	0.999996	0.860651	0.0921799	0.83823	0.772309	0.00383858	0.986283	0.87365	0.105179	0.451364
	141110261	cg03803002			0.640216	-0.0198253	0.926971	0.705005	0.0449637	0.998632	0.671455	0.0114135	0.99027	0.648919	-0.0111226	0.999321	0.659799	-0.000242074	0.998976	0.659108	-0.000933751	0.999996	0.65107	-0.00897159	0.999996	0.623742	-0.0362997	0.999986	0.689698	0.0296568	0.998521	0.679955	0.0199139	0.999979	0.617852	-0.0421893	0.878013	0.670724	0.0106826	0.999996	0.718785	0.0587435	0.941232	0.681177	0.0211352	0.903616	0.786394	0.126353	0.333259
	141110748	cg00155882			0.425674	-0.0866927	0.54273	0.557681	0.0453144	0.998632	0.555303	0.042936	0.989974	0.469763	-0.0426045	0.999321	0.506187	-0.00617979	0.973689	0.49698	-0.0153872	0.999996	0.479492	-0.0328747	0.999996	0.468771	-0.0435956	0.999986	0.553804	0.0414365	0.997826	0.51478	0.00241342	0.999979	0.464101	-0.0482659	0.869931	0.518159	0.00579213	0.999996	0.574505	0.0621382	0.946714	0.542142	0.0297752	0.868505	0.579559	0.0671915	0.647677
	141110901	cg22807877			0.473407	-0.0255382	0.929779	0.569238	0.0702929	0.998632	0.574039	0.0750939	0.989974	0.490899	-0.00804671	0.999582	0.477952	-0.0209935	0.919799	0.499257	0.000311599	0.999996	0.520438	0.0214927	0.999996	0.491495	-0.00745036	0.999986	0.52343	0.0244842	0.998521	0.518794	0.019849	0.999979	0.477801	-0.021144	0.972423	0.549651	0.0507054	0.999996	0.593661	0.094716	0.905864	0.565616	0.0666705	0.704665	0.615949	0.117004	0.513194
	141111081	cg08626916			0.56155	-0.0617073	0.816764	0.64889	0.0256328	0.998632	0.639104	0.0158473	0.990885	0.53847	-0.084787	0.999321	0.553546	-0.0697109	0.708973	0.560812	-0.0624448	0.999996	0.624681	0.00142361	0.999996	0.596615	-0.0266419	0.999986	0.638146	0.0148887	0.998521	0.576411	-0.0468463	0.999979	0.598675	-0.0245818	0.97173	0.662242	0.0389843	0.999996	0.7618	0.138543	0.82113	0.58481	-0.0384471	0.879188	0.791581	0.168324	0.400935
	143751802	cg24634471	PSCA	M	0.430058	0.0867773	0.946222	0.00869512	-0.334586	0.998632	0.00773332	-0.335548	0.989974	0.421852	0.0785711	0.999321	0.415598	0.0723168	0.936643	0.435562	0.0922806	0.999996	0.376482	0.0332013	0.999996	0.414066	0.0707852	0.999986	0.381155	0.0378741	0.998722	0.0226327	-0.320648	0.999979	0.0207772	-0.322504	0.795465	0.0146882	-0.328593	0.999996	0.0168206	-0.32646	0.944924	0.398972	0.0556908	0.961176	0.0113665	-0.331914	0.661064
9	98075482	cg14127626	FANCC:Int1-DMR	M	0.541794	-0.0238333	0.858001	0.575879	0.0102512	0.998632	0.62357	0.0579423	0.989974	0.568609	0.00298098	0.999901	0.576195	0.010567	0.924788	0.614313	0.0486856	0.999996	0.554675	-0.0109527	0.999996	0.54752	-0.0181077	0.999986	0.555404	-0.0102236	0.998521	0.531434	-0.0341935	0.999979	0.607048	0.0414206	0.78446	0.577432	0.0118044	0.999996	0.516371	-0.049257	0.913644	0.592197	0.0265692	0.79962	0.615586	0.0499583	0.600773
	98075493	cg21891967			0.531785	0.0213185	0.943892	0.516653	0.00618636	0.998794	0.59765	0.0871828	0.989974	0.491197	-0.0192699	0.999321	0.492902	-0.0175645	0.934782	0.545323	0.0348566	0.999996	0.469732	-0.0407351	0.999996	0.54779	0.0373228	0.999986	0.551578	0.0411115	0.998521	0.455431	-0.0550354	0.999979	0.487747	-0.0227197	0.970318	0.556355	0.0458885	0.999996	0.526321	0.0158537	0.994225	0.561471	0.0510037	0.795736	0.576648	0.0661807	0.710292
10	121578138	cg02722214	INPP5F:Int2-DMR	M	0.601523	-0.119839	0.293735	0.756811	0.0354486	0.998632	0.727941	0.00657857	0.994018	0.688528	-0.0328349	0.999321	0.748475	0.027112	0.857785	0.693482	-0.027881	0.999996	0.667966	-0.053397	0.999996	0.684307	-0.0370556	0.999986	0.756462	0.0350992	0.998521	0.73135	0.00998744	0.999979	0.696598	-0.0247651	0.952444	0.663267	-0.058096	0.999996	0.797371	0.0760086	0.901248	0.647745	-0.073618	0.551787	0.81078	0.0894171	0.526488
	121578385	cg20365618			0.595169	-0.0401729	0.777851	0.695445	0.0601035	0.998632	0.664773	0.0294311	0.989974	0.562499	-0.0728424	0.999321	0.651363	0.0160209	0.903128	0.604332	-0.0310093	0.999996	0.599029	-0.0363125	0.999996	0.63009	-0.00525194	0.999986	0.695879	0.0605373	0.88027	0.664351	0.0290095	0.999979	0.576129	-0.0592127	0.712711	0.621491	-0.0138509	0.999996	0.695809	0.0604674	0.909619	0.62376	-0.0115819	0.944253	0.708576	0.0732342	0.526415
	121578562	cg02857557			0.780573	-0.0253075	0.910134	0.869798	0.063918	0.998632	0.840008	0.0341276	0.989974	0.722821	-0.0830587	0.999321	0.826509	0.020629	0.900042	0.792048	-0.0138324	0.999996	0.791455	-0.0144248	0.999996	0.768443	-0.0374371	0.999986	0.854399	0.0485193	0.98633	0.835276	0.0293959	0.999979	0.764062	-0.0418178	0.894405	0.829213	0.0233331	0.999996	0.893249	0.0873685	0.867048	0.802727	-0.00315343	0.989114	0.867752	0.0618719	0.665446
11	2019080	cg11753499*	H19/IGF2:IG-DMR	P	0.295902	-0.410136	0.000953416	0.375682	-0.330355	0.0116455	0.359118	-0.346919	0.00989378	0.344119	-0.361918	0.00649067	0.292752	-0.413285	0.000276729	0.393545	-0.312492	0.00989361	0.444282	-0.261755	0.0471225	0.331775	-0.374262	0.00537345	0.32763	-0.378407	0.00276871	0.285287	-0.42075	0.00229084	0.415038	-0.290999	0.0226648	0.407297	-0.29874	0.0333677	0.443942	-0.262095	0.0249614	0.47234	-0.233698	0.0212933	0.434609	-0.271428	0.0224958
	2019091	cg13210239*			0.126626	-0.455788	0.000606364	0.266618	-0.315796	0.0182562	0.193281	-0.389133	0.00490814	0.200992	-0.381423	0.00519807	0.282434	-0.29998	0.00190379	0.275796	-0.306618	0.012844	0.286087	-0.296327	0.0268068	0.195289	-0.387125	0.00500068	0.197641	-0.384774	0.00288621	0.140602	-0.441812	0.00186902	0.38205	-0.200364	0.101421	0.24035	-0.342064	0.0155042	0.241683	-0.340732	0.00704017	0.341229	-0.241185	0.0208226	0.282962	-0.299453	0.0153909
	2019117	cg17985533*			0.201267	-0.512958	0.00105737	0.510075	-0.204149	0.554554	0.502613	-0.211611	0.678703	0.404205	-0.310019	0.0789046	0.439756	-0.274468	0.00885066	0.516325	-0.1979	0.19494	0.511619	-0.202606	0.374859	0.365036	-0.349188	0.0370453	0.364039	-0.350185	0.0188321	0.309558	-0.404666	0.0211241	0.535006	-0.179218	0.215885	0.467507	-0.246717	0.457717	0.473069	-0.241156	0.117904	0.562701	-0.151524	0.171348	0.443734	-0.270491	0.0662809
	2019130	cg15922305*			0.221279	-0.469496	0.0025981	0.452076	-0.238699	0.455569	0.434242	-0.256533	0.47111	0.427466	-0.263309	0.238399	0.430301	-0.260474	0.0179696	0.414277	-0.276498	0.0907612	0.401197	-0.289578	0.148885	0.31162	-0.379155	0.0402188	0.378641	-0.312134	0.0541167	0.333825	-0.35695	0.0869909	0.483578	-0.207197	0.196565	0.381392	-0.309384	0.238298	0.530131	-0.160645	0.520454	0.49131	-0.199465	0.108836	0.357758	-0.333018	0.0430871
	2019168	cg25289899*			0.118902	-0.424937	0.294489	0.176534	-0.367305	0.998632	0.199498	-0.344341	0.989974	0.177988	-0.365851	0.999321	0.228059	-0.31578	0.392222	0.25667	-0.287169	0.940789	0.230085	-0.313754	0.999996	0.160636	-0.383203	0.941892	0.249641	-0.294198	0.827327	0.102386	-0.441453	0.999979	0.37504	-0.168799	0.862081	0.237346	-0.306493	0.999996	0.247052	-0.296788	0.873738	0.289594	-0.254245	0.566199	0.285477	-0.258362	0.605769
	2019453	cg25437674*			0.196677	-0.341104	0.00264981	0.294301	-0.24348	0.0949857	0.277669	-0.260112	0.0953337	0.279444	-0.258337	0.067947	0.311802	-0.225979	0.00795028	0.279887	-0.257894	0.032944	0.373655	-0.164126	0.369511	0.270147	-0.267634	0.0467679	0.252515	-0.285266	0.0178272	0.16176	-0.376021	0.00725075	0.32668	-0.211101	0.088839	0.311558	-0.226223	0.236189	0.290438	-0.247343	0.0401713	0.291646	-0.246135	0.0197993	0.359026	-0.178755	0.126833
	2019569	cg17769238*			0.256583	-0.39656	5.35715e-05	0.404922	-0.248221	0.00263076	0.409424	-0.243719	0.0037687	0.359501	-0.293642	0.000762657	0.383224	-0.26992	0.00020385	0.422973	-0.230171	0.00357455	0.423437	-0.229706	0.00506611	0.333121	-0.320022	0.000411863	0.380323	-0.27282	0.00102473	0.227892	-0.425251	3.31799e-05	0.433002	-0.220141	0.00677152	0.417636	-0.235508	0.00603552	0.423004	-0.230139	0.00350098	0.471818	-0.181326	0.00945077	0.413734	-0.239409	0.0029946
	2019588	cg04975775*			0.21989	-0.363811	0.0205872	0.351865	-0.231835	0.907179	0.372446	-0.211255	0.989974	0.338819	-0.244881	0.55415	0.315946	-0.267754	0.042593	0.389379	-0.194321	0.45893	0.415506	-0.168194	0.999996	0.294734	-0.288966	0.278231	0.26363	-0.32007	0.12127	0.141246	-0.442454	0.0909149	0.481004	-0.102697	0.70356	0.344536	-0.239164	0.999996	0.432876	-0.150824	0.756483	0.415156	-0.168545	0.275534	0.287116	-0.296585	0.137943
	2019607	cg15886040*			0.339798	-0.31061	0.0121092	0.422177	-0.228231	0.434867	0.436143	-0.214265	0.742054	0.437625	-0.212783	0.387556	0.481748	-0.16866	0.0858143	0.476324	-0.174084	0.310592	0.500696	-0.149712	0.806035	0.415945	-0.234463	0.223012	0.360522	-0.289886	0.0582961	0.233407	-0.417001	0.0229015	0.54795	-0.102458	0.547719	0.437398	-0.21301	0.910328	0.517822	-0.132586	0.642516	0.503443	-0.146965	0.202915	0.410134	-0.240274	0.113854
	2019625	cg10154633*			0.33787	-0.306058	0.000520064	0.448281	-0.195647	0.0267426	0.505977	-0.137952	0.290051	0.435041	-0.208888	0.0186529	0.514487	-0.129441	0.0147091	0.509508	-0.13442	0.0837066	0.502519	-0.14141	0.13262	0.408785	-0.235143	0.00813774	0.423523	-0.220406	0.00651908	0.303313	-0.340615	0.000488595	0.536271	-0.107658	0.164455	0.47227	-0.171659	0.0976643	0.532712	-0.111216	0.193937	0.498321	-0.145607	0.0279065	0.464409	-0.179519	0.0244495
	2019656	cg24409677*			0.39878	-0.265494	0.00113576	0.497637	-0.166636	0.0735889	0.496055	-0.168218	0.101343	0.517353	-0.14692	0.130066	0.498972	-0.165301	0.00463381	0.51732	-0.146953	0.0590543	0.543572	-0.120701	0.249439	0.454184	-0.210089	0.0173504	0.449637	-0.214636	0.00797163	0.337315	-0.326958	0.000716823	0.595374	-0.068899	0.372281	0.489493	-0.17478	0.0895969	0.532952	-0.131321	0.102779	0.532992	-0.131281	0.0405463	0.505187	-0.159086	0.0430299
	2019668	cg16303279*			0.281931	-0.351594	2.28618e-05	0.419748	-0.213778	0.00147739	0.402107	-0.231418	0.000910366	0.420232	-0.213294	0.00168788	0.40003	-0.233496	0.000125091	0.413753	-0.219773	0.00101566	0.423882	-0.209644	0.00179421	0.364749	-0.268777	0.00027592	0.357043	-0.276482	0.000168333	0.23726	-0.396266	8.44019e-06	0.493793	-0.139733	0.0267799	0.420868	-0.212658	0.00233778	0.46954	-0.163985	0.00726391	0.463727	-0.169798	0.00440385	0.391353	-0.242173	0.000554121
	2019731	cg02694715*			0.464877	-0.175449	5.0279e-05	0.576279	-0.0640473	0.0962163	0.53797	-0.102356	0.00519887	0.529987	-0.110339	0.00259782	0.545544	-0.0947818	0.000749866	0.524798	-0.115528	0.0014203	0.575305	-0.0650216	0.0761705	0.528616	-0.111711	0.00271172	0.534473	-0.105853	0.00238089	0.432511	-0.207815	1.21443e-05	0.583958	-0.0563681	0.0855935	0.541728	-0.0985986	0.00860535	0.56295	-0.0773765	0.0164936	0.555126	-0.0852006	0.00676022	0.570472	-0.0698542	0.0294253
	2019733	cg11735853*			0.2806	-0.29083	2.6704e-06	0.404211	-0.167218	0.000291441	0.427406	-0.144024	0.00127294	0.422667	-0.148762	0.000933565	0.465752	-0.105678	0.00103042	0.443059	-0.12837	0.00228562	0.457921	-0.113509	0.00709059	0.388573	-0.182857	0.000180427	0.382497	-0.188933	0.000107059	0.290281	-0.281149	3.97257e-06	0.487828	-0.0836013	0.0389328	0.415758	-0.155672	0.000826784	0.668663	0.0972337	0.0118176	0.41268	-0.15875	0.000465223	0.383147	-0.188283	0.000122653
	2019737	cg01977486*			0.4969	-0.278997	0.00098863	0.615398	-0.160499	0.098437	0.638774	-0.137123	0.322608	0.571326	-0.204571	0.0241257	0.620251	-0.155646	0.00667356	0.619217	-0.15668	0.0489757	0.606058	-0.16984	0.0634498	0.558036	-0.217862	0.0150897	0.624952	-0.150945	0.054629	0.472899	-0.302998	0.00150528	0.623921	-0.151976	0.0707874	0.640344	-0.135553	0.399536	0.618112	-0.157785	0.04833	0.606851	-0.169047	0.0173289	0.66412	-0.111777	0.147561
	2019799	cg25838645*			0.272896	-0.365453	0.000111937	0.441168	-0.197181	0.0171247	0.4147	-0.223649	0.00836205	0.413581	-0.224768	0.00725378	0.459105	-0.179244	0.0022255	0.4663	-0.172049	0.0209666	0.468959	-0.16939	0.0422739	0.372676	-0.265673	0.00227941	0.402723	-0.235626	0.00298943	0.264072	-0.374277	0.00012029	0.516789	-0.12156	0.105701	0.385468	-0.252881	0.00388626	0.456144	-0.182205	0.015086	0.422368	-0.215981	0.00440385	0.439613	-0.198736	0.0104035
	2019824	cg13581483*			0.276505	-0.318132	1.21725e-05	0.421106	-0.17353	0.00189172	0.403582	-0.191054	0.00103616	0.414942	-0.179695	0.00163164	0.448747	-0.14589	0.000726116	0.445817	-0.14882	0.00460911	0.466316	-0.128321	0.0184449	0.383067	-0.211569	0.000463979	0.378489	-0.216148	0.000296089	0.259283	-0.335354	7.98508e-06	0.486737	-0.1079	0.0393728	0.419061	-0.175576	0.0026277	0.440208	-0.154429	0.00350098	0.427308	-0.167329	0.00180865	0.438436	-0.156201	0.0036422
	2019860	cg04088212*			0.210819	-0.506306	8.44194e-05	0.404933	-0.312192	0.00495963	0.380646	-0.336479	0.00343556	0.358962	-0.358163	0.0018141	0.438803	-0.278321	0.00100348	0.423534	-0.293591	0.00543127	0.454731	-0.262394	0.0173673	0.350693	-0.366432	0.00178617	0.315052	-0.402072	0.00055247	0.191395	-0.52573	7.60651e-05	0.528131	-0.188994	0.0690167	0.39829	-0.318834	0.00612883	0.4779	-0.239224	0.0168022	0.415947	-0.301177	0.00343217	0.421381	-0.295743	0.00547872
	2019863	cg01539474*			0.222426	-0.486647	0.000200391	0.391446	-0.317627	0.00822786	0.413601	-0.295472	0.0172712	0.395614	-0.313459	0.00942116	0.42937	-0.279703	0.0015306	0.387771	-0.321301	0.00517475	0.43995	-0.269123	0.0243126	0.348108	-0.360965	0.00369326	0.330671	-0.378401	0.00158426	0.232974	-0.476099	0.00039159	0.425475	-0.283598	0.0158374	0.386028	-0.323045	0.0102536	0.419919	-0.289153	0.00944591	0.451526	-0.257546	0.0107267	0.443123	-0.265949	0.0159309
	2019931	cg18362496*			0.147765	-0.380246	0.00337594	0.299614	-0.228397	0.293995	0.277882	-0.250129	0.279968	0.236451	-0.291559	0.0809375	0.256037	-0.271974	0.0070259	0.313846	-0.214165	0.127424	0.291943	-0.236068	0.18558	0.291097	-0.236914	0.152321	0.236012	-0.291999	0.0354129	0.281033	-0.246978	0.266441	0.275365	-0.252645	0.0849493	0.326301	-0.20171	0.792407	0.305122	-0.222889	0.129262	0.299987	-0.228024	0.0449265	0.408078	-0.119933	0.361425
	2019944	cg24605090*			0.268226	-0.341383	0.0123821	0.419678	-0.189931	0.937611	0.393795	-0.215814	0.946613	0.328036	-0.281573	0.217542	0.373333	-0.236276	0.0334554	0.455386	-0.154223	0.506305	0.389005	-0.220604	0.429319	0.419984	-0.189625	0.508545	0.360355	-0.249254	0.152955	0.449885	-0.159724	0.999979	0.353666	-0.255943	0.135568	0.46183	-0.147779	0.999996	0.408517	-0.201092	0.346894	0.377635	-0.231974	0.0788363	0.591811	-0.0177977	0.915492
	2020029	cg04817190*			0.104507	-0.583974	0.000495249	0.273358	-0.415123	0.012416	0.311407	-0.377074	0.0321625	0.229086	-0.459395	0.00650789	0.387172	-0.301309	0.00541828	0.363987	-0.324494	0.0298882	0.367359	-0.321122	0.056335	0.268205	-0.420276	0.0117403	0.201264	-0.487217	0.00264584	0.122634	-0.565847	0.00142432	0.450587	-0.237894	0.112858	0.311041	-0.37744	0.0348333	0.361996	-0.326485	0.0278005	0.362902	-0.325579	0.015344	0.294664	-0.393817	0.0111889
	2020031	cg06749854*			0.199816	-0.49929	0.000647661	0.410146	-0.288961	0.0625894	0.377109	-0.321997	0.0437067	0.333892	-0.365214	0.0146956	0.420749	-0.278358	0.00461488	0.422712	-0.276395	0.0375136	0.450662	-0.248445	0.111615	0.334148	-0.364959	0.014072	0.323763	-0.375344	0.00631057	0.29541	-0.403697	0.00850702	0.441279	-0.257828	0.0664836	0.405691	-0.293415	0.0908999	0.39616	-0.302947	0.0230428	0.386538	-0.312568	0.0115574	0.463135	-0.235972	0.0706789
	2020037	cg24510613*			0.138885	-0.486939	0.000760849	0.292299	-0.333525	0.025831	0.288575	-0.337249	0.032644	0.245221	-0.380603	0.0113085	0.313982	-0.311842	0.00267254	0.308277	-0.317547	0.018883	0.33271	-0.293114	0.0514371	0.236641	-0.389183	0.00950511	0.238635	-0.387189	0.0053692	0.190422	-0.435403	0.00497647	0.353918	-0.271906	0.0552932	0.312515	-0.31331	0.0597504	0.281076	-0.344748	0.0116757	0.285181	-0.340643	0.00843163	0.384032	-0.241792	0.0648519
	2020102	cg16675558			0.757995	-0.136609	0.0542586	0.8575	-0.0371042	0.998632	0.841212	-0.0533922	0.989974	0.779621	-0.114983	0.581323	0.827231	-0.0673728	0.313456	0.861496	-0.0331074	0.999996	0.844882	-0.0497213	0.999996	0.826833	-0.0677707	0.997152	0.845442	-0.0491622	0.882204	0.886972	-0.0076317	0.999979	0.782196	-0.112408	0.239694	0.825958	-0.0686453	0.999996	0.860794	-0.0338096	0.963153	0.819939	-0.0746646	0.318191	0.930456	0.0358523	0.700485
	2020105	cg03996735			0.495604	-0.323923	0.00337594	0.697999	-0.121528	0.998632	0.646091	-0.173436	0.642675	0.637995	-0.181532	0.288714	0.704994	-0.114533	0.133047	0.736991	-0.0825364	0.761684	0.706417	-0.11311	0.835635	0.687327	-0.1322	0.512712	0.701387	-0.11814	0.420629	0.767008	-0.0525195	0.999979	0.694203	-0.125324	0.278762	0.719836	-0.0996911	0.999996	0.700921	-0.118606	0.509967	0.708334	-0.111194	0.213352	0.874777	0.0552499	0.628308
	2020119	cg18104242			0.649545	-0.234154	0.00993579	0.800844	-0.0828537	0.998632	0.756663	-0.127035	0.989974	0.667208	-0.21649	0.111028	0.779736	-0.103962	0.145069	0.785162	-0.0985358	0.52796	0.76361	-0.120088	0.662016	0.801695	-0.0820027	0.940102	0.76372	-0.119978	0.353462	0.854863	-0.028835	0.999979	0.733167	-0.150531	0.172756	0.783602	-0.100096	0.999996	0.782712	-0.100987	0.592487	0.742003	-0.141695	0.0961284	0.924506	0.0408078	0.699591
	2020130	cg27300742*			0.288532	-0.387293	0.00564922	0.494905	-0.18092	0.925818	0.455057	-0.220768	0.772606	0.382986	-0.292839	0.153776	0.43557	-0.240255	0.0243904	0.483409	-0.192416	0.268101	0.440253	-0.235572	0.305615	0.471983	-0.203842	0.379875	0.425784	-0.250041	0.12484	0.539181	-0.136644	0.999979	0.417105	-0.25872	0.113996	0.465234	-0.210591	0.999996	0.46244	-0.213385	0.253164	0.473516	-0.202309	0.100366	0.639137	-0.0366881	0.810847
	2020280	cg25281616*			0.37978	-0.255723	0.0208725	0.487605	-0.147898	0.998632	0.457835	-0.177668	0.989974	0.389324	-0.246179	0.197027	0.449352	-0.186151	0.0452764	0.508114	-0.127389	0.531378	0.491919	-0.143584	0.774134	0.43912	-0.196383	0.312409	0.443823	-0.19168	0.209868	0.544893	-0.0906101	0.999979	0.404714	-0.230789	0.115605	0.516843	-0.11866	0.999996	0.444855	-0.190648	0.254604	0.491359	-0.144144	0.181651	0.630004	-0.00549903	0.97081
	2020287	cg01895612*			0.330984	-0.270285	0.00944888	0.48141	-0.119859	0.998632	0.446938	-0.154332	0.989974	0.326742	-0.274527	0.068232	0.425008	-0.176261	0.0332982	0.457189	-0.14408	0.307014	0.432062	-0.169208	0.399962	0.399517	-0.201752	0.191939	0.428529	-0.17274	0.195312	0.51757	-0.0836991	0.999979	0.379706	-0.221563	0.0930266	0.466187	-0.135082	0.999996	0.417532	-0.183738	0.186016	0.434768	-0.166501	0.0884072	0.611259	0.00998993	0.936858
	2020297	cg23476401*			0.30144	-0.363372	0.00912299	0.530002	-0.13481	0.998632	0.402775	-0.262038	0.502951	0.350422	-0.31439	0.138397	0.424368	-0.240444	0.0302462	0.431114	-0.233698	0.176018	0.476213	-0.188599	0.615752	0.43973	-0.225082	0.333146	0.391617	-0.273196	0.109255	0.511451	-0.153361	0.999979	0.423256	-0.241556	0.154835	0.485791	-0.179022	0.999996	0.48025	-0.184562	0.424081	0.457336	-0.207476	0.10779	0.743485	0.0786725	0.627604
	2020315	cg00237904*			0.191801	-0.42209	0.00575282	0.388771	-0.22512	0.690836	0.286734	-0.327157	0.230477	0.234801	-0.37909	0.0700294	0.298296	-0.315595	0.0104578	0.324059	-0.289832	0.0992809	0.316821	-0.29707	0.186157	0.304057	-0.309834	0.133837	0.311556	-0.302335	0.0865202	0.33012	-0.283771	0.4007	0.293341	-0.320551	0.0834998	0.352512	-0.261379	0.715657	0.33234	-0.281551	0.128129	0.355559	-0.258332	0.0632679	0.671162	0.0572704	0.731775
	2020392	cg06765785*			0.0658325	-0.447122	0.00194968	0.250239	-0.262716	0.184281	0.169499	-0.343456	0.0560223	0.167951	-0.345004	0.0414347	0.226894	-0.286061	0.00667356	0.213753	-0.299201	0.0417	0.279432	-0.233523	0.222558	0.151777	-0.361177	0.0282187	0.151867	-0.361087	0.0147404	0.133776	-0.379178	0.030309	0.239383	-0.273572	0.0758522	0.227089	-0.285866	0.194094	0.321727	-0.191227	0.257738	0.186645	-0.32631	0.014627	0.324541	-0.188414	0.176315
	2020418	cg25821896*			0.242959	-0.418881	0.000123588	0.434517	-0.227323	0.0182562	0.396341	-0.265499	0.00734443	0.346201	-0.315639	0.00173299	0.455143	-0.206697	0.00237456	0.430838	-0.231002	0.00981796	0.394687	-0.267153	0.00591143	0.375763	-0.286077	0.00419094	0.342556	-0.319283	0.0011717	0.395179	-0.266661	0.00771314	0.382096	-0.279744	0.00419336	0.421829	-0.240011	0.0184942	0.418907	-0.242933	0.00735367	0.403905	-0.257935	0.00385137	0.555784	-0.106056	0.190818
	2020497	cg25574978*			0.415257	-0.204982	0.0585512	0.494052	-0.126187	0.998632	0.484502	-0.135737	0.989974	0.411421	-0.208819	0.376933	0.481073	-0.139166	0.148523	0.520474	-0.0997654	0.798164	0.51959	-0.10065	0.999996	0.482481	-0.137758	0.714339	0.502439	-0.1178	0.603081	0.56885	-0.0513889	0.999979	0.444204	-0.176035	0.229123	0.511655	-0.108584	0.999996	0.461552	-0.158687	0.452808	0.518488	-0.101752	0.383925	0.636569	0.0163296	0.911829
	2020538	cg18454954*			0.218287	-0.278956	0.00384392	0.355104	-0.142139	0.597656	0.31753	-0.179713	0.345778	0.278636	-0.218607	0.0848843	0.344248	-0.152996	0.0279641	0.360915	-0.136328	0.217289	0.326537	-0.170707	0.218961	0.300402	-0.196842	0.109421	0.309652	-0.187592	0.0756461	0.363528	-0.133715	0.800003	0.275258	-0.221985	0.0521522	0.350479	-0.146764	0.902673	0.311106	-0.186137	0.0855772	0.339793	-0.157451	0.0604418	0.413725	-0.0835186	0.404047
	2020550	cg25579157			0.399679	-0.163078	0.000367656	0.464127	-0.0986299	0.0259242	0.473687	-0.0890697	0.0699587	0.489008	-0.0737494	0.127966	0.500649	-0.0621079	0.0180436	0.486156	-0.0766011	0.0503799	0.473434	-0.0893228	0.044883	0.492097	-0.0706602	0.119519	0.467325	-0.0954319	0.0157498	0.488541	-0.0742163	0.179925	0.501024	-0.0617328	0.118667	0.484727	-0.07803	0.176954	0.494456	-0.0683012	0.0869335	0.46442	-0.0983373	0.0095024	0.513051	-0.049706	0.181433
	2020557	cg02886509*			0.169512	-0.352569	0.00264693	0.347082	-0.175	0.50599	0.281906	-0.240175	0.178	0.236257	-0.285824	0.0462736	0.361136	-0.160946	0.0429296	0.372938	-0.149143	0.25822	0.369409	-0.152673	0.482291	0.307355	-0.214726	0.137765	0.277552	-0.244529	0.0450987	0.388807	-0.133274	0.999979	0.345922	-0.176159	0.154131	0.353365	-0.168716	0.928827	0.311987	-0.210095	0.0974674	0.273282	-0.248799	0.0213916	0.5688	0.0467185	0.690082
	2020561	cg02657360*			0.115206	-0.326489	0.00704763	0.256957	-0.184738	0.666657	0.177177	-0.264518	0.233677	0.158424	-0.283271	0.101383	0.240991	-0.200704	0.0317083	0.260539	-0.181156	0.226496	0.227054	-0.21464	0.275475	0.201342	-0.240353	0.157776	0.186415	-0.25528	0.0728507	0.304815	-0.13688	0.999979	0.17716	-0.264535	0.0789596	0.250328	-0.191367	0.994195	0.211827	-0.229868	0.124691	0.226686	-0.215009	0.0580344	0.434152	-0.00754311	0.958701
	2021104	cg27372170*			0.172212	-0.526739	0.000194758	0.394719	-0.304232	0.0182562	0.383001	-0.31595	0.0183599	0.363781	-0.33517	0.0100374	0.327705	-0.371246	0.000485292	0.324574	-0.374378	0.00315665	0.449165	-0.249786	0.0561111	0.36296	-0.335991	0.00977842	0.283119	-0.415832	0.00143665	0.233943	-0.465008	0.000916249	0.414856	-0.284095	0.0238525	0.360505	-0.338446	0.0126119	0.437161	-0.26179	0.023836	0.404379	-0.294573	0.00857103	0.411452	-0.287499	0.0156946
	2021916	cg01585333*			0.148332	-0.46131	7.86733e-05	0.308778	-0.300864	0.00285283	0.298591	-0.311051	0.00281764	0.302422	-0.30722	0.00266751	0.38028	-0.229362	0.00163162	0.320598	-0.289043	0.00311089	0.353595	-0.256047	0.00953095	0.287309	-0.322333	0.00215357	0.216696	-0.392946	0.000301883	0.135777	-0.473865	7.60651e-05	0.390943	-0.218699	0.0238525	0.288688	-0.320954	0.00260537	0.322384	-0.287258	0.00307531	0.360926	-0.248715	0.00543046	0.234929	-0.374713	0.000514276
	2022325	cg16574793*			0.258104	-0.396667	0.00361223	0.462492	-0.192279	0.658295	0.368532	-0.286239	0.187011	0.363235	-0.291536	0.105348	0.388465	-0.266306	0.0102369	0.398303	-0.256468	0.0833026	0.436057	-0.218714	0.294463	0.385036	-0.269736	0.11733	0.305495	-0.349276	0.0190881	0.30577	-0.349002	0.0562771	0.428227	-0.226544	0.131044	0.38684	-0.267931	0.303926	0.348824	-0.305947	0.0408048	0.3983	-0.256471	0.0370109	0.360771	-0.294	0.047362
	2022387	cg09452478*			0.233285	-0.319764	0.00358023	0.404892	-0.148156	0.737699	0.347589	-0.205459	0.325161	0.308202	-0.244847	0.0858261	0.329446	-0.223602	0.00829433	0.336254	-0.216794	0.067663	0.343846	-0.209202	0.155638	0.317143	-0.235905	0.0833876	0.329578	-0.223471	0.0587159	0.295073	-0.257976	0.0903549	0.356831	-0.196217	0.108934	0.350092	-0.202957	0.409404	0.319239	-0.23381	0.0520768	0.39188	-0.161169	0.0804398	0.396311	-0.156738	0.170448
	2023451	cg02864690*			0.263883	-0.375147	0.00182764	0.356176	-0.282854	0.0411215	0.390307	-0.248723	0.127697	0.43881	-0.20022	0.211933	0.456071	-0.182959	0.0223696	0.401726	-0.237304	0.0499253	0.443994	-0.195036	0.21476	0.391231	-0.247799	0.0709452	0.420959	-0.218071	0.0689114	0.327185	-0.311845	0.0317092	0.417493	-0.221537	0.0805401	0.399429	-0.239601	0.18083	0.434402	-0.204628	0.098957	0.40528	-0.23375	0.0246998	0.417056	-0.221974	0.0640218
	2024127	cg19024989*			0.244951	-0.447774	0.000647476	0.3874	-0.305326	0.0222313	0.35449	-0.338235	0.013437	0.327849	-0.364877	0.0068391	0.324406	-0.36832	0.000604164	0.344138	-0.348587	0.0059897	0.458628	-0.234098	0.0916488	0.287305	-0.40542	0.00343496	0.338982	-0.353744	0.00467664	0.22113	-0.471596	0.00102707	0.484916	-0.20781	0.0892032	0.439777	-0.252948	0.115033	0.470073	-0.222652	0.0612754	0.50559	-0.187135	0.0484592	0.37891	-0.313815	0.0114776
	2153992	cg02807948	IGF2:Ex9-DMR	P	0.459059	-0.0623852	0.677483	0.448095	-0.0733495	0.998632	0.357786	-0.163659	0.989974	0.378046	-0.143398	0.760647	0.437847	-0.0835979	0.414215	0.445589	-0.0758555	0.963239	0.359366	-0.162078	0.59172	0.423852	-0.0975927	0.999986	0.404727	-0.116718	0.570034	0.465138	-0.056307	0.999979	0.363361	-0.158084	0.255668	0.498373	-0.0230713	0.999996	0.398128	-0.123317	0.638773	0.478235	-0.0432099	0.763402	0.432182	-0.0892631	0.515626
	2154075	cg12528452*			0.585092	-0.136928	0.336689	0.533869	-0.188151	0.998632	0.522563	-0.199458	0.989974	0.49442	-0.227601	0.481473	0.535088	-0.186932	0.0999885	0.511763	-0.210258	0.278477	0.584075	-0.137946	0.999996	0.557637	-0.164384	0.711354	0.486166	-0.235855	0.213164	0.643472	-0.0785486	0.999979	0.516677	-0.205343	0.238227	0.590099	-0.131921	0.999996	0.372312	-0.349709	0.0524421	0.688412	-0.0336084	0.87313	0.587228	-0.134792	0.426901
	2154114	cg13165070*			0.19563	-0.170442	0.130422	0.181688	-0.184384	0.829628	0.117337	-0.248735	0.441977	0.197944	-0.168128	0.675081	0.209418	-0.156654	0.114264	0.249376	-0.116696	0.690288	0.269057	-0.0970153	0.999996	0.193236	-0.172835	0.511719	0.100525	-0.265547	0.0881103	0.20685	-0.159222	0.999979	0.189385	-0.176687	0.244515	0.213812	-0.15226	0.999996	0.138016	-0.228056	0.178097	0.239623	-0.126449	0.283067	0.213894	-0.152178	0.293827
	2154133	cg11717189*			0.162964	-0.267947	0.0304756	0.105161	-0.32575	0.120691	0.0853325	-0.345579	0.122837	0.129287	-0.301624	0.153816	0.190676	-0.240235	0.0278983	0.214424	-0.216487	0.209294	0.145156	-0.285755	0.170723	0.191477	-0.239434	0.263532	0.0959027	-0.335008	0.0419854	0.224828	-0.206083	0.831045	0.150392	-0.280519	0.102205	0.199692	-0.231219	0.893579	0.143838	-0.287073	0.0920045	0.225754	-0.205157	0.105346	0.243883	-0.187028	0.230979
	2154256	cg07096953*			0.124488	-0.154207	0.0146537	0.114104	-0.164591	0.0910386	0.102501	-0.176194	0.0893352	0.188409	-0.0902857	0.62405	0.0923188	-0.186376	0.00288912	0.117389	-0.161306	0.0451383	0.172041	-0.106653	0.399962	0.165066	-0.113629	0.274386	0.0895027	-0.189192	0.0188321	0.193072	-0.0856229	0.999979	0.10584	-0.172855	0.0457965	0.159278	-0.119417	0.694895	0.0995708	-0.179124	0.0267262	0.177893	-0.100802	0.0992314	0.137363	-0.141332	0.0750887
	2154387	cg02613624*			0.579858	-0.110009	0.208371	0.523332	-0.166535	0.507166	0.493245	-0.196622	0.362809	0.515451	-0.174416	0.309838	0.593698	-0.096169	0.209821	0.554834	-0.135033	0.296631	0.5119	-0.177967	0.268034	0.565077	-0.12479	0.556759	0.502745	-0.187122	0.113659	0.564127	-0.12574	0.999979	0.470094	-0.219773	0.0762835	0.562081	-0.127786	0.999996	0.47082	-0.219047	0.0650859	0.590685	-0.0991817	0.262571	0.569183	-0.120684	0.26939
	2154433	cg22956483*			0.143355	-0.131701	0.0384149	0.122591	-0.152465	0.208077	0.138281	-0.136775	0.460683	0.130562	-0.144494	0.20916	0.154232	-0.120824	0.0325845	0.167768	-0.107289	0.242	0.137637	-0.137419	0.229833	0.141311	-0.133745	0.21131	0.0984087	-0.176647	0.0394841	0.133789	-0.141267	0.376481	0.122063	-0.152993	0.0892032	0.14701	-0.128046	0.721343	0.125854	-0.149202	0.0929044	0.237395	-0.0376612	0.622633	0.176076	-0.0989805	0.223038
	2154639	cg26401390*			0.432859	-0.142208	0.0443388	0.465767	-0.1093	0.91591	0.422176	-0.15289	0.464399	0.404945	-0.170122	0.17664	0.447963	-0.127103	0.0423783	0.440356	-0.134711	0.17308	0.387577	-0.187489	0.102308	0.453832	-0.121235	0.391585	0.35213	-0.222937	0.0222525	0.483941	-0.0911254	0.999979	0.347323	-0.227744	0.0314723	0.470733	-0.104334	0.999996	0.408582	-0.166485	0.0947081	0.48828	-0.0867865	0.233522	0.462621	-0.112446	0.217865
	2154935	cg05384664*			0.475552	-0.218755	0.00871906	0.490969	-0.203338	0.101367	0.580492	-0.113815	0.989974	0.503861	-0.190446	0.128076	0.512945	-0.181363	0.0101805	0.501065	-0.193243	0.0552037	0.542042	-0.152266	0.270803	0.498439	-0.195868	0.0899465	0.535406	-0.158901	0.118229	0.629924	-0.0643834	0.999979	0.465416	-0.228891	0.0368384	0.561177	-0.13313	0.999996	0.493075	-0.201233	0.0478531	0.584138	-0.110169	0.145563	0.650583	-0.0437247	0.649384
	2154953	cg00570518*			0.424067	-0.20684	0.0107442	0.470646	-0.160261	0.316964	0.480059	-0.150848	0.556253	0.474795	-0.156112	0.265932	0.401559	-0.229348	0.00311578	0.459259	-0.171648	0.085839	0.441682	-0.189225	0.111573	0.440354	-0.190553	0.0982443	0.473319	-0.157588	0.118229	0.547923	-0.0829838	0.999979	0.407386	-0.223521	0.0393913	0.512042	-0.118865	0.999996	0.472054	-0.158853	0.130587	0.574322	-0.0565855	0.486176	0.541261	-0.0896459	0.337868
	2168626	cg19642877*	IGF2:alt-TSS-DMR	P	0.270891	-0.350798	0.00391047	0.347217	-0.274473	0.0917919	0.320343	-0.301347	0.0765031	0.275915	-0.345774	0.0240352	0.411086	-0.210604	0.0189414	0.367087	-0.254602	0.0568659	0.354142	-0.267548	0.0889917	0.324495	-0.297195	0.0491945	0.351025	-0.270665	0.0411767	0.366434	-0.255255	0.177059	0.375789	-0.245901	0.0804882	0.394567	-0.227122	0.415014	0.30919	-0.312499	0.0216129	0.425277	-0.196412	0.0626301	0.428793	-0.192896	0.139254
	2720230	cg27119222	KCNQ1OT1:TSS-DMR	M	0.732084	0.00953777	0.96931	0.765155	0.0426084	0.998632	0.746574	0.0240273	0.989974	0.674352	-0.0481946	0.999321	0.631327	-0.0912193	0.374395	0.691643	-0.0309038	0.999996	0.736924	0.0143776	0.999996	0.643037	-0.0795093	0.999986	0.732834	0.0102874	0.998521	0.690961	-0.0315861	0.999979	0.668684	-0.0538623	0.826929	0.733288	0.0107413	0.999996	0.810967	0.0884205	0.853731	0.837933	0.115386	0.298743	0.806928	0.0843814	0.549295
	2720464	cg00000924			0.584574	-0.0137659	0.944251	0.65495	0.0566101	0.998632	0.62281	0.0244709	0.989974	0.582288	-0.0160516	0.999321	0.614617	0.0162773	0.903102	0.605159	0.00681987	0.999996	0.565881	-0.0324591	0.999996	0.592578	-0.0057615	0.999986	0.62777	0.02943	0.998521	0.606066	0.00772634	0.999979	0.530594	-0.0677452	0.651452	0.630811	0.0324713	0.999996	0.697346	0.0990068	0.690086	0.636874	0.0385342	0.749932	0.720989	0.12265	0.280273
	2720811	cg11297256			0.610118	-0.0848499	0.377481	0.755107	0.0601394	0.998632	0.762399	0.0674309	0.989974	0.742185	0.0472168	0.999321	0.662074	-0.0328944	0.762495	0.661283	-0.0336847	0.999996	0.7467	0.0517315	0.999996	0.692837	-0.00213057	0.999986	0.665934	-0.0290335	0.998521	0.685662	-0.00930619	0.999979	0.705899	0.0109314	0.977766	0.691593	-0.00337522	0.999996	0.732094	0.0371255	0.970218	0.686688	-0.0082797	0.960876	0.770586	0.0756179	0.501721
	2721208	cg14392746			0.555068	-0.0243424	0.932742	0.625251	0.0458402	0.998632	0.601401	0.02199	0.989974	0.559927	-0.0194834	0.999321	0.557363	-0.0220481	0.914087	0.5327	-0.0467107	0.999996	0.569319	-0.010092	0.999996	0.552706	-0.0267045	0.999986	0.584299	0.00488834	0.999438	0.554619	-0.0247917	0.999979	0.51278	-0.0666307	0.832386	0.59253	0.0131196	0.999996	0.683771	0.10436	0.875676	0.661913	0.082502	0.608078	0.659846	0.0804356	0.647141
	2721244	cg12077660			0.537325	-0.0085577	0.921781	0.560335	0.0144524	0.998632	0.555447	0.0095643	0.989974	0.544687	-0.00119564	0.999901	0.540955	-0.00492737	0.939801	0.567676	0.0217937	0.999996	0.53873	-0.00715251	0.999996	0.538119	-0.00776341	0.999986	0.570006	0.0241242	0.937857	0.541502	-0.00437978	0.999979	0.562591	0.0167091	0.884418	0.548129	0.00224711	0.999996	0.560924	0.0150417	0.97827	0.562379	0.0164969	0.777373	0.552861	0.00697899	0.900693
	2721249	cg03401726			0.536024	-0.0473184	0.33054	0.587426	0.00408366	0.998632	0.591354	0.00801202	0.989974	0.554372	-0.0289701	0.999321	0.581578	-0.00176411	0.981319	0.580559	-0.00278313	0.999996	0.5789	-0.00444237	0.999996	0.560271	-0.0230712	0.999986	0.582532	-0.000810083	0.999686	0.554954	-0.0283878	0.999979	0.590667	0.00732514	0.970729	0.586279	0.00293746	0.999996	0.604736	0.0213938	0.961615	0.597753	0.0144112	0.830328	0.585268	0.00192583	0.97631
	2721337	cg16739686			0.527838	-0.0498733	0.782128	0.614495	0.0367831	0.998632	0.618146	0.040434	0.989974	0.555177	-0.0225345	0.999321	0.570168	-0.00754344	0.966883	0.553181	-0.0245307	0.999996	0.568158	-0.00955394	0.999996	0.576809	-0.000902511	0.999986	0.559296	-0.0184156	0.998521	0.525818	-0.0518936	0.999979	0.624577	0.0468655	0.872342	0.585458	0.00774691	0.999996	0.700132	0.122421	0.691507	0.648242	0.0705309	0.588961	0.678302	0.10059	0.487707
	2721367	cg08446215			0.55383	-0.0470674	0.860611	0.649087	0.0481891	0.998632	0.617188	0.0162903	0.990177	0.5295	-0.0713975	0.999321	0.611897	0.0109994	0.962913	0.566781	-0.0341164	0.999996	0.595588	-0.00530949	0.999996	0.590242	-0.0106555	0.999986	0.602723	0.00182472	0.999686	0.576912	-0.0239864	0.999979	0.567866	-0.0330319	0.953571	0.634445	0.0335469	0.999996	0.718934	0.118036	0.860213	0.692406	0.0915081	0.59457	0.701402	0.100504	0.598764
	2721384	cg26104781			0.566653	-0.0551103	0.81791	0.659042	0.037279	0.998632	0.654823	0.0330605	0.989974	0.578022	-0.0437409	0.999321	0.582116	-0.0396464	0.834994	0.626567	0.00480367	0.999996	0.580102	-0.0416606	0.999996	0.604409	-0.0173535	0.999986	0.613611	-0.00815138	0.998867	0.576359	-0.0454038	0.999979	0.615831	-0.00593175	0.993448	0.627666	0.00590339	0.999996	0.733686	0.111923	0.862878	0.696996	0.0752333	0.664986	0.739454	0.117692	0.520226
	2721429	cg20699737			0.55815	-0.0334598	0.874396	0.60763	0.0160199	0.998632	0.627545	0.0359347	0.989974	0.547704	-0.043906	0.999321	0.592885	0.00127441	0.994962	0.619285	0.0276742	0.999996	0.592481	0.000870967	0.999996	0.606736	0.0151258	0.999986	0.599696	0.00808532	0.998521	0.577605	-0.0140054	0.999979	0.596887	0.00527666	0.992621	0.579551	-0.0120592	0.999996	0.660181	0.0685706	0.932314	0.635955	0.0443443	0.777061	0.623899	0.0322886	0.824921
	2721438	cg26547719			0.496517	-0.0399134	0.74715	0.565659	0.0292285	0.998632	0.557878	0.0214483	0.989974	0.515686	-0.0207441	0.999321	0.532892	-0.00353837	0.978904	0.552511	0.016081	0.999996	0.53905	0.00262014	0.999996	0.524306	-0.0121241	0.999986	0.522544	-0.0138865	0.998521	0.535816	-0.000614022	0.999979	0.532219	-0.00421102	0.991338	0.582843	0.0464129	0.999996	0.595102	0.0586717	0.890171	0.542514	0.00608354	0.969682	0.574334	0.037904	0.712997
	2721481	cg07595203			0.359973	-0.0475959	0.821612	0.443173	0.0356038	0.998632	0.452855	0.0452859	0.989974	0.397355	-0.0102147	0.999321	0.424676	0.0171061	0.927937	0.414263	0.00669341	0.999996	0.434106	0.0265364	0.999996	0.422418	0.0148485	0.999986	0.425731	0.0181619	0.998521	0.356338	-0.0512309	0.999979	0.397588	-0.00998116	0.985914	0.377839	-0.0297307	0.999996	0.511272	0.103702	0.844263	0.447617	0.0400475	0.826632	0.418603	0.0110335	0.947524
	2721592	cg09518720			0.623829	-0.0121957	0.977046	0.636887	0.000862454	0.999748	0.63041	-0.00561434	0.996765	0.631627	-0.0043973	0.999901	0.635543	-0.000481457	0.998899	0.635467	-0.000557128	0.999996	0.634355	-0.00166966	0.999996	0.642253	0.00622858	0.999986	0.66859	0.0325653	0.998521	0.639021	0.00299629	0.999979	0.648971	0.0129467	0.987759	0.66309	0.0270661	0.999996	0.709968	0.0739437	0.97265	0.661988	0.0259642	0.937298	0.704132	0.0681081	0.768095
	2721611	cg14958441			0.509736	0.000864622	0.997552	0.53339	0.0245185	0.998632	0.545546	0.0366743	0.989974	0.475901	-0.0329707	0.999321	0.51476	0.00588821	0.972087	0.521053	0.0121815	0.999996	0.508064	-0.000807623	0.999996	0.505136	-0.00373519	0.999986	0.562587	0.0537159	0.959159	0.524351	0.0154798	0.999979	0.447883	-0.0609881	0.76564	0.546067	0.0371959	0.999996	0.552639	0.0437671	0.970392	0.530812	0.0219409	0.898884	0.570709	0.0618377	0.642425
	2721620	cg27323091			0.488152	-0.0680337	0.2288	0.57017	0.0139842	0.998632	0.526076	-0.03011	0.989974	0.548811	-0.00737514	0.999321	0.527694	-0.0284916	0.650629	0.555606	-0.00057948	0.999996	0.552823	-0.00336289	0.999996	0.563218	0.00703205	0.999986	0.566473	0.0102875	0.998521	0.543811	-0.0123747	0.999979	0.579751	0.0235652	0.869702	0.543908	-0.0122775	0.999996	0.612094	0.0559086	0.749884	0.563636	0.00745059	0.942206	0.578364	0.0221782	0.755347
	2721633	cg01873334			0.694021	-0.047699	0.670018	0.747523	0.00580273	0.998632	0.758095	0.0163747	0.989974	0.752857	0.0111369	0.999321	0.779092	0.0373714	0.686974	0.722083	-0.0196368	0.999996	0.736884	-0.00483581	0.999996	0.720371	-0.0213491	0.999986	0.728457	-0.0132629	0.998521	0.726237	-0.0154831	0.999979	0.742668	0.000948001	0.99834	0.749675	0.00795526	0.999996	0.808339	0.0666189	0.844455	0.667901	-0.0738193	0.376032	0.826403	0.0846825	0.404134
	2721800	cg05816130			0.625914	-0.0273183	0.861511	0.67037	0.0171373	0.998632	0.688993	0.0357603	0.989974	0.621791	-0.0314412	0.999321	0.629339	-0.0238934	0.837113	0.630184	-0.0230488	0.999996	0.645418	-0.00781471	0.999996	0.653779	0.000547066	0.999986	0.698853	0.0456206	0.9547	0.669834	0.0166019	0.999979	0.557652	-0.0955802	0.41175	0.705177	0.0519444	0.999996	0.711833	0.0586008	0.907582	0.685982	0.0327498	0.784164	0.736482	0.0832494	0.450659
	2721818	cg14243741			0.657114	-0.0489155	0.739499	0.716983	0.010954	0.998632	0.749176	0.0431467	0.989974	0.663865	-0.0421643	0.999321	0.701119	-0.0049099	0.975453	0.695801	-0.010228	0.999996	0.70015	-0.00587857	0.999996	0.712485	0.00645609	0.999986	0.74788	0.041851	0.986455	0.721806	0.0157768	0.999979	0.631687	-0.0743417	0.635344	0.717423	0.011394	0.999996	0.76341	0.0573809	0.935738	0.749082	0.0430531	0.734659	0.810751	0.104722	0.394617
	2721858	cg21137515			0.660916	0.00305812	0.990112	0.713173	0.0553151	0.998632	0.699701	0.0418435	0.989974	0.649114	-0.00874444	0.999321	0.636773	-0.0210849	0.883799	0.6663	0.00844238	0.999996	0.657659	-0.000199045	0.999996	0.651854	-0.0060044	0.999986	0.6782	0.0203425	0.998521	0.67708	0.0192216	0.999979	0.610472	-0.0473855	0.842716	0.703956	0.0460976	0.999996	0.712482	0.0546238	0.946714	0.671317	0.0134595	0.942088	0.74084	0.0829823	0.524311
	2721867	cg05740879			0.680438	-0.0186442	0.92128	0.762122	0.0630395	0.998632	0.749849	0.0507661	0.989974	0.64242	-0.0566629	0.999321	0.688864	-0.0102182	0.942547	0.655568	-0.0435142	0.999996	0.682255	-0.016827	0.999996	0.708847	0.00976416	0.999986	0.730144	0.0310612	0.998521	0.695473	-0.00360901	0.999979	0.648944	-0.050138	0.795343	0.731125	0.0320421	0.999996	0.749634	0.0505517	0.945283	0.695738	-0.00334428	0.98589	0.766603	0.0675201	0.569484
	2721953	cg01893176			0.476059	-0.0291999	0.868892	0.546822	0.0415629	0.998632	0.548875	0.0436165	0.989974	0.458611	-0.0466483	0.999321	0.488536	-0.0167227	0.906313	0.523869	0.0186103	0.999996	0.514466	0.00920744	0.999996	0.497456	-0.00780286	0.999986	0.53566	0.0304012	0.998521	0.515356	0.0100972	0.999979	0.467748	-0.0375115	0.886578	0.550503	0.0452444	0.999996	0.525748	0.0204888	0.990145	0.515389	0.0101305	0.955739	0.569499	0.0642401	0.604877
	2721962	cg11993252			0.6319	-0.00285975	0.981197	0.682108	0.0473486	0.998632	0.642134	0.00737471	0.989974	0.626237	-0.00852312	0.999321	0.64433	0.0095703	0.897078	0.662636	0.0278767	0.999996	0.62981	-0.0049496	0.999996	0.629667	-0.00509317	0.999986	0.635585	0.000825392	0.999686	0.650576	0.0158163	0.999979	0.623218	-0.0115416	0.952425	0.648417	0.0136575	0.999996	0.607314	-0.0274459	0.946773	0.641447	0.00668742	0.943053	0.646186	0.0114259	0.862391
	2722063	cg11666921			0.454602	-0.0422011	0.836828	0.524027	0.0272232	0.998632	0.516556	0.0197531	0.989974	0.475281	-0.021522	0.999321	0.510533	0.0137299	0.939496	0.48489	-0.0119134	0.999996	0.50839	0.0115868	0.999996	0.459832	-0.0369712	0.999986	0.513247	0.0164434	0.998521	0.484456	-0.0123474	0.999979	0.449066	-0.0477375	0.878076	0.473289	-0.0235146	0.999996	0.44652	-0.0502837	0.970209	0.492019	-0.00478404	0.984122	0.436273	-0.0605308	0.687286
	2722074	cg26094482			0.405925	-0.0404719	0.513824	0.445068	-0.00132862	0.999246	0.453933	0.00753686	0.989974	0.446921	0.000524021	0.999946	0.451536	0.00513938	0.9483	0.418098	-0.028299	0.999996	0.457842	0.0114458	0.999996	0.447646	0.00124964	0.999986	0.435579	-0.0108181	0.998521	0.433919	-0.0124776	0.999979	0.476794	0.0303975	0.759965	0.424962	-0.0214344	0.999996	0.432336	-0.0140603	0.98633	0.428932	-0.0174643	0.812188	0.464124	0.0177273	0.785356
	2722077	cg26908876			0.433162	-0.0154703	0.946275	0.505306	0.0566738	0.998632	0.496741	0.0481089	0.989974	0.45043	0.00179762	0.999901	0.457757	0.00912465	0.956239	0.455386	0.00675389	0.999996	0.461258	0.0126255	0.999996	0.427473	-0.0211591	0.999986	0.438461	-0.0101716	0.998521	0.444513	-0.00411887	0.999979	0.446396	-0.00223639	0.996962	0.433399	-0.0152333	0.999996	0.45812	0.00948808	0.995049	0.473789	0.0251573	0.882771	0.404948	-0.043684	0.745466
	2722083	cg03422070			0.652872	-0.0130417	0.937894	0.742857	0.0769427	0.998632	0.685983	0.0200691	0.989974	0.634996	-0.0309181	0.999321	0.662986	-0.00292839	0.982027	0.65568	-0.0102344	0.999996	0.633795	-0.0321195	0.999996	0.673146	0.00723233	0.999986	0.67916	0.0132458	0.998521	0.694459	0.0285445	0.999979	0.627447	-0.0384668	0.829532	0.66504	-0.000873734	0.999996	0.719042	0.0531279	0.90863	0.619876	-0.0460376	0.61996	0.747821	0.0819073	0.410644
	2722085	cg15651941			0.599108	0.017185	0.941278	0.642119	0.0601966	0.998632	0.594566	0.0126429	0.990144	0.573464	-0.00845867	0.999324	0.56789	-0.0140328	0.932348	0.547121	-0.0348019	0.999996	0.556414	-0.025509	0.999996	0.593823	0.0119001	0.999986	0.597622	0.015699	0.998521	0.613775	0.0318522	0.999979	0.52115	-0.0607723	0.783548	0.559078	-0.0228442	0.999996	0.589097	0.00717418	0.996354	0.56252	-0.0194031	0.91737	0.661576	0.0796537	0.568413
	2722120	cg06288089			0.511876	-0.0361015	0.78819	0.588867	0.0408893	0.998632	0.566374	0.018396	0.989974	0.48137	-0.0666078	0.999321	0.563279	0.0153014	0.900275	0.537957	-0.0100206	0.999996	0.528722	-0.0192557	0.999996	0.53936	-0.00861775	0.999986	0.538925	-0.00905295	0.998521	0.55635	0.0083721	0.999979	0.510212	-0.0377652	0.851933	0.578246	0.0302686	0.999996	0.541131	-0.00684657	0.995203	0.503526	-0.0444514	0.662224	0.595288	0.0473106	0.656578
	2722196	cg02798157			0.59252	-0.0104084	0.964629	0.664652	0.0617242	0.998632	0.59323	-0.00969769	0.991457	0.542499	-0.0604292	0.999321	0.484023	-0.118905	0.187199	0.591917	-0.0110107	0.999996	0.589781	-0.0131472	0.999996	0.606479	0.00355082	0.999986	0.583608	-0.0193202	0.998521	0.672482	0.0695545	0.999979	0.504776	-0.0981516	0.509777	0.659243	0.0563155	0.999996	0.633542	0.0306139	0.984704	0.542565	-0.0603631	0.623129	0.664641	0.0617133	0.64194
13	48892552	cg27182551	RB1:Int2-DMR	M	0.774213	0.0045373	0.986857	0.836044	0.066369	0.998632	0.776497	0.00682172	0.994108	0.817944	0.0482683	0.999321	0.873076	0.103401	0.324069	0.835481	0.0658058	0.999996	0.822572	0.0528968	0.999996	0.824166	0.0544908	0.999986	0.889446	0.11977	0.605253	0.794412	0.0247365	0.999979	0.786617	0.016942	0.972983	0.775202	0.00552671	0.999996	0.859598	0.0899227	0.863436	0.836135	0.0664591	0.623543	0.865381	0.0957054	0.515652
	48893175	cg13431205			0.472848	-0.0542313	0.812093	0.537042	0.00996292	0.998632	0.596515	0.0694359	0.989974	0.483503	-0.043576	0.999321	0.554053	0.0269738	0.890894	0.523078	-0.00400091	0.999996	0.48979	-0.0372891	0.999996	0.533142	0.00606326	0.999986	0.570108	0.0430293	0.998521	0.531521	0.00444161	0.999979	0.472765	-0.054314	0.881946	0.525199	-0.00188036	0.999996	0.594769	0.0676902	0.95584	0.605352	0.0782726	0.629758	0.652136	0.125058	0.474119
	48893728	cg18481241			0.477364	-0.00184485	0.995147	0.546832	0.0676227	0.998632	0.574266	0.0950567	0.989974	0.437158	-0.0420514	0.999321	0.496783	0.0175734	0.921033	0.460237	-0.0189723	0.999996	0.470672	-0.00853748	0.999996	0.493489	0.0142795	0.999986	0.508715	0.0295057	0.998521	0.516505	0.0372961	0.999979	0.40312	-0.0760891	0.722615	0.529762	0.0505528	0.999996	0.577101	0.0978917	0.844455	0.557055	0.0778461	0.56068	0.624929	0.14572	0.322719
	48894215	cg25676335			0.763774	0.0373989	0.822214	0.771147	0.0447721	0.998632	0.812441	0.0860662	0.989974	0.714289	-0.0120861	0.999321	0.732618	0.00624316	0.968618	0.718178	-0.00819728	0.999996	0.744676	0.0183005	0.999996	0.758587	0.0322119	0.999986	0.757632	0.031257	0.998521	0.780553	0.0541779	0.999979	0.6796	-0.0467752	0.837763	0.778347	0.0519722	0.999996	0.768252	0.0418772	0.970209	0.753285	0.0269101	0.858781	0.823829	0.0974533	0.435444
	48894383	cg00059930			0.538413	-0.0223352	0.89444	0.618505	0.0577566	0.998632	0.655399	0.0946509	0.989974	0.513649	-0.0470992	0.999321	0.554198	-0.00655044	0.962355	0.525644	-0.035104	0.999996	0.50894	-0.0518087	0.999996	0.552706	-0.0080426	0.999986	0.599833	0.039085	0.982321	0.617353	0.0566046	0.999979	0.471592	-0.0891563	0.461181	0.602173	0.0414245	0.999996	0.5761	0.0153513	0.992524	0.576435	0.0156866	0.91689	0.607621	0.0468727	0.673252
	48895174	cg19254235			0.61177	0.0109933	0.969352	0.707071	0.106295	0.998632	0.762394	0.161618	0.989974	0.565237	-0.0355397	0.999321	0.572559	-0.0282173	0.873752	0.585547	-0.0152301	0.999996	0.541951	-0.0588257	0.999996	0.56644	-0.0343372	0.999986	0.587085	-0.0136914	0.998521	0.665935	0.0651583	0.999979	0.516162	-0.0846148	0.70465	0.669876	0.0690996	0.999996	0.677766	0.0769891	0.92906	0.613016	0.0122395	0.959494	0.670196	0.0694193	0.665864
	48895242	cg26740195			0.529375	-0.0014098	0.994654	0.582055	0.0512698	0.998632	0.621449	0.0906643	0.989974	0.516821	-0.013964	0.999321	0.548465	0.0176803	0.877565	0.544628	0.0138436	0.999996	0.485957	-0.0448278	0.999996	0.535275	0.00449008	0.999986	0.549656	0.0188716	0.998521	0.607264	0.0764793	0.999979	0.445427	-0.0853581	0.441247	0.606382	0.0755969	0.999996	0.560671	0.0298863	0.977058	0.569725	0.0389405	0.703764	0.58345	0.0526652	0.613189
	48895319	cg27026713			0.649843	-0.0114853	0.964775	0.641292	-0.020036	0.998632	0.779888	0.11856	0.989974	0.628556	-0.0327724	0.999321	0.631804	-0.0295242	0.851281	0.624447	-0.0368809	0.999996	0.601268	-0.0600602	0.999996	0.638027	-0.0233007	0.999986	0.694244	0.0329155	0.998521	0.690091	0.0287629	0.999979	0.632888	-0.0284395	0.945679	0.723997	0.0626692	0.999996	0.696389	0.0350607	0.983858	0.613485	-0.0478431	0.755021	0.736984	0.0756565	0.60918
	48895479	cg07880715			0.746614	0.0117856	0.956916	0.777775	0.0429467	0.998632	0.837231	0.102403	0.989974	0.720675	-0.0141529	0.999321	0.748488	0.0136596	0.927834	0.717676	-0.0171518	0.999996	0.679129	-0.0556991	0.999996	0.741692	0.0068637	0.999986	0.722956	-0.0118721	0.998521	0.772725	0.0378973	0.999979	0.705633	-0.0291955	0.929067	0.791647	0.0568184	0.999996	0.78777	0.0529417	0.948433	0.765019	0.0301912	0.838923	0.78941	0.0545821	0.666865
	111062248	cg18114040	COL4A2	M	0.24616	-0.0440247	0.844697	0.217485	-0.0727001	0.998632	0.189169	-0.101016	0.989974	0.249065	-0.0411204	0.999321	0.281489	-0.00869658	0.966139	0.254197	-0.0359882	0.999996	0.157898	-0.132287	0.999996	0.266792	-0.0233927	0.999986	0.222229	-0.0679558	0.952831	0.292689	0.00250397	0.999979	0.224959	-0.065226	0.816302	0.386685	0.0965003	0.999996	0.281447	-0.00873837	0.996061	0.458589	0.168404	0.188152	0.214345	-0.07584	0.64263
	111062267	cg08959039			0.448944	-0.0482078	0.781426	0.446367	-0.0507848	0.998632	0.431087	-0.0660646	0.989974	0.476455	-0.0206967	0.999321	0.524493	0.0273413	0.855178	0.515491	0.0183395	0.999996	0.314405	-0.182747	0.469084	0.554171	0.0570193	0.999986	0.412443	-0.0847093	0.8127	0.555427	0.058275	0.999979	0.476448	-0.020704	0.963048	0.5817	0.0845484	0.999996	0.530148	0.0329965	0.984212	0.627147	0.129996	0.235783	0.476556	-0.0205962	0.885028
	111062288	cg11096515			0.555589	-0.0189973	0.943783	0.52265	-0.0519362	0.998632	0.477857	-0.0967285	0.989974	0.548778	-0.0258079	0.999321	0.549443	-0.0251427	0.888539	0.581546	0.00696033	0.999996	0.39548	-0.179105	0.671002	0.603462	0.0288759	0.999986	0.516794	-0.0577917	0.977211	0.622984	0.0483986	0.999979	0.469513	-0.105073	0.581217	0.660214	0.0856283	0.999996	0.605807	0.031221	0.987608	0.718375	0.14379	0.253671	0.588328	0.0137416	0.933885
14	101192853	cg14092276	DLK1	P	0.606761	-0.0314096	0.938539	0.591119	-0.0470523	0.998632	0.607709	-0.0304621	0.989974	0.509681	-0.12849	0.999321	0.682033	0.0438618	0.870127	0.584897	-0.0532736	0.999996	0.536917	-0.101254	0.999996	0.604012	-0.0341595	0.999986	0.58732	-0.0508509	0.998521	0.794273	0.156102	0.999979	0.555912	-0.082259	0.864528	0.649833	0.0116621	0.999996	0.656718	0.0185467	0.994644	0.655068	0.0168966	0.963633	0.574386	-0.0637847	0.793
	101192861	cg18373878			0.837371	0.0528637	0.802151	0.749248	-0.0352595	0.998632	0.788602	0.00409435	0.996713	0.692281	-0.0922267	0.999321	0.844571	0.0600635	0.684616	0.749367	-0.0351408	0.999996	0.684043	-0.100464	0.999996	0.757833	-0.0266744	0.999986	0.762828	-0.0216793	0.998521	0.901949	0.117441	0.999979	0.707787	-0.0767203	0.755964	0.781343	-0.00316395	0.999996	0.822682	0.0381744	0.984651	0.810448	0.0259408	0.903721	0.815398	0.0308902	0.851684
	101192914	cg10528576			0.476192	-0.095742	0.857643	0.490131	-0.0818028	0.998632	0.410714	-0.16122	0.989974	0.464272	-0.107662	0.999321	0.686795	0.114861	0.753103	0.57035	-0.00158434	0.999996	0.43454	-0.137394	0.999996	0.615191	0.0432564	0.999986	0.452006	-0.119928	0.991501	0.759576	0.187641	0.999979	0.507609	-0.0643257	0.955492	0.512151	-0.0597835	0.999996	0.626549	0.0546147	0.992116	0.612399	0.0404649	0.940499	0.423141	-0.148793	0.694287
	101290557	cg00764369*	MEG3:TSS-DMR	P	0.733113	-0.0467175	0.663045	0.803447	0.0236166	0.998632	0.824458	0.0446273	0.989974	0.77011	-0.00972052	0.999321	0.820697	0.040867	0.632963	0.800307	0.0204771	0.999996	0.760711	-0.0191194	0.999996	0.816946	0.037116	0.999986	0.802557	0.0227269	0.998521	0.796997	0.017167	0.999979	0.778328	-0.00150192	0.997294	0.783037	0.00320632	0.999996	0.927896	0.148066	0.194734	0.720535	-0.0592956	0.480743	0.830999	0.0511682	0.607661
	101290718	cg10515315*			0.554403	0.0202649	0.909708	0.554061	0.0199235	0.998632	0.577011	0.042873	0.989974	0.525152	-0.00898639	0.999321	0.520638	-0.0134999	0.919865	0.527909	-0.00622857	0.999996	0.516023	-0.0181152	0.999996	0.529728	-0.00440976	0.999986	0.604742	0.0706036	0.803008	0.577442	0.0433037	0.999979	0.485059	-0.0490793	0.791727	0.562303	0.0281646	0.999996	0.830027	0.295889	0.016079	0.48581	-0.048328	0.656524	0.543606	0.00946797	0.936535
	101290868	cg15991553*			0.647091	0.0116149	0.956063	0.695719	0.0602429	0.998632	0.667463	0.031987	0.989974	0.604294	-0.0311825	0.999321	0.614795	-0.0206813	0.879694	0.596561	-0.0389151	0.999996	0.674747	0.039271	0.999996	0.642749	0.00727228	0.999986	0.688775	0.0532991	0.943348	0.654565	0.0190887	0.999979	0.6108	-0.0246759	0.942569	0.663285	0.0278087	0.999996	0.884901	0.249424	0.0547137	0.552368	-0.0831084	0.412151	0.639072	0.00359522	0.979122
	101291069	cg23870378*			0.524055	-0.0126542	0.946405	0.559007	0.022298	0.998632	0.555201	0.0184918	0.989974	0.467194	-0.0695151	0.999321	0.542189	0.0054803	0.968773	0.5452	0.00849077	0.999996	0.502673	-0.0340356	0.999996	0.503105	-0.0336035	0.999986	0.619222	0.0825133	0.678519	0.563529	0.0268199	0.999979	0.454997	-0.0817114	0.512672	0.538492	0.00178359	0.999996	0.803607	0.266898	0.0236645	0.578682	0.0419735	0.701559	0.642592	0.105883	0.329783
	101291101	cg14034270			0.754767	-0.0987836	0.0884061	0.857305	0.00375454	0.998632	0.866742	0.0131918	0.989974	0.805097	-0.0484538	0.999321	0.867666	0.0141152	0.866559	0.823815	-0.0297358	0.999996	0.778435	-0.0751154	0.855673	0.825781	-0.0277693	0.999986	0.878006	0.024455	0.990796	0.86903	0.0154794	0.999979	0.828642	-0.0249085	0.872864	0.841124	-0.0124269	0.999996	0.927903	0.074352	0.577567	0.766376	-0.0871743	0.14963	0.90059	0.047039	0.544347
	101291137	cg16567044			0.495756	-0.0101244	0.95788	0.480472	-0.0254083	0.998632	0.529934	0.0240542	0.989974	0.460317	-0.0455636	0.999321	0.491096	-0.0147844	0.908561	0.491268	-0.0146119	0.999996	0.465109	-0.0407717	0.999996	0.506594	0.000713241	0.999986	0.528177	0.0222965	0.998521	0.537595	0.0317147	0.999979	0.453589	-0.0522909	0.755451	0.554934	0.049054	0.999996	0.597649	0.0917684	0.713705	0.475692	-0.0301887	0.80828	0.509715	0.00383518	0.975151
	101291181	cg10540302			0.444758	0.00359022	0.981976	0.454458	0.0132903	0.998632	0.479351	0.0381833	0.989974	0.430066	-0.0111016	0.999321	0.438475	-0.00269217	0.980559	0.46383	0.0226628	0.999996	0.448536	0.00736856	0.999996	0.464712	0.0235449	0.999986	0.508161	0.0669941	0.642189	0.502136	0.0609682	0.999979	0.407738	-0.0334298	0.823985	0.467969	0.0268021	0.999996	0.556676	0.115509	0.274058	0.435236	-0.00593126	0.963589	0.457012	0.0158443	0.854629
	101291289	cg02313552			0.650496	-0.0815417	0.38288	0.704404	-0.0276332	0.998632	0.741833	0.00979522	0.990144	0.712895	-0.0191429	0.999321	0.827992	0.0959542	0.194427	0.720457	-0.0115802	0.999996	0.70033	-0.0317075	0.999996	0.756882	0.0248442	0.999986	0.727528	-0.00450918	0.999074	0.702618	-0.0294194	0.999979	0.763156	0.0311182	0.89727	0.711249	-0.0207882	0.999996	0.865071	0.133034	0.355519	0.708888	-0.0231494	0.859574	0.727774	-0.00426339	0.971345
	101291411	cg02982753*			0.53072	0.000602625	0.997893	0.582243	0.0521257	0.998632	0.577868	0.0477507	0.989974	0.462622	-0.0674956	0.999321	0.500566	-0.0295521	0.792622	0.528596	-0.00152125	0.999996	0.52424	-0.00587795	0.999996	0.537777	0.00765922	0.999986	0.544927	0.0148092	0.998521	0.591599	0.0614811	0.999979	0.445906	-0.0842117	0.50024	0.565349	0.0352312	0.999996	0.828505	0.298388	0.0136177	0.502634	-0.0274832	0.832034	0.545102	0.0149844	0.896511
	101291441	cg02888166*			0.623289	-0.0133848	0.894876	0.662719	0.0260448	0.998632	0.659448	0.0227742	0.989974	0.634972	-0.00170205	0.999901	0.695416	0.0587422	0.198848	0.648181	0.0115068	0.999996	0.592386	-0.0442873	0.999996	0.639452	0.00277847	0.999986	0.630206	-0.00646728	0.998521	0.643343	0.00666918	0.999979	0.629831	-0.00684262	0.976908	0.634363	-0.00231112	0.999996	0.795226	0.158553	0.0255387	0.6344	-0.00227394	0.982924	0.628352	-0.00832147	0.903829
	101291470	cg16738180			0.632012	0.00809877	0.968486	0.646919	0.0230057	0.998632	0.648481	0.0245682	0.989974	0.583592	-0.0403215	0.999321	0.664019	0.0401058	0.706091	0.641045	0.0171319	0.999996	0.586286	-0.0376274	0.999996	0.623488	-0.000425776	0.999986	0.67773	0.0538167	0.924541	0.667741	0.0438279	0.999979	0.599851	-0.0240626	0.939615	0.631557	0.00764343	0.999996	0.769584	0.145671	0.330329	0.593304	-0.0306089	0.813766	0.669858	0.045945	0.689828
	101291501	cg19643803*			0.533334	-0.042954	0.719661	0.624536	0.0482477	0.998632	0.614698	0.0384098	0.989974	0.544286	-0.032002	0.999321	0.566819	-0.00946903	0.939271	0.555305	-0.0209833	0.999996	0.573268	-0.00302027	0.999996	0.571911	-0.00437667	0.999986	0.596077	0.0197896	0.998521	0.614374	0.0380862	0.999979	0.501602	-0.0746857	0.526442	0.589442	0.0131537	0.999996	0.793562	0.217274	0.0478048	0.557881	-0.018407	0.889077	0.561832	-0.014456	0.89206
	101291572	cg10943497*			0.731935	-0.0405493	0.488295	0.753866	-0.0186187	0.998632	0.792343	0.0198589	0.989974	0.780766	0.00828129	0.999321	0.781716	0.00923135	0.897695	0.74869	-0.0237944	0.999996	0.704206	-0.0682786	0.722934	0.98293	0.210446	0.00599846	0.754775	-0.0177097	0.997919	0.778584	0.00609924	0.999979	0.778984	0.00649906	0.976661	0.772763	0.000278762	0.999996	0.891983	0.119499	0.0749673	0.66283	-0.109654	0.042294	0.7862	0.0137152	0.82797
	101291603	cg10065153*			0.625311	-0.0344601	0.893479	0.659052	-0.000719718	0.999748	0.655814	-0.00395783	0.996851	0.642372	-0.017399	0.999321	0.585414	-0.0743571	0.607534	0.633072	-0.0266991	0.999996	0.675623	0.0158517	0.999996	0.657025	-0.00274609	0.999986	0.719615	0.0598439	0.982401	0.676621	0.01685	0.999979	0.6044	-0.0553716	0.872493	0.661839	0.00206746	0.999996	0.837635	0.177863	0.510804	0.594463	-0.0653084	0.6972	0.693204	0.0334331	0.845494
	101291688	cg09280976			0.629139	-0.00857035	0.948014	0.702062	0.0643529	0.998632	0.657121	0.0194124	0.989974	0.577482	-0.0602274	0.994945	0.668003	0.0302938	0.65624	0.601197	-0.0365116	0.999996	0.574835	-0.0628735	0.999996	0.643716	0.00600746	0.999986	0.686827	0.0491183	0.785926	0.646507	0.00879821	0.999979	0.585454	-0.0522547	0.564884	0.643781	0.00607239	0.999996	0.791132	0.153423	0.0607527	0.633196	-0.00451304	0.96978	0.736824	0.0991151	0.196368
	101291830	cg22940816*			0.467414	-7.25438e-05	0.999627	0.50611	0.0386238	0.998632	0.491737	0.0242506	0.989974	0.438522	-0.0289646	0.999321	0.450947	-0.0165391	0.84674	0.486395	0.0189087	0.999996	0.432611	-0.0348755	0.999996	0.449975	-0.017511	0.999986	0.514099	0.046613	0.837665	0.493638	0.0261512	0.999979	0.413	-0.0544869	0.56331	0.478262	0.0107757	0.999996	0.727354	0.259867	0.00438557	0.45269	-0.0147963	0.884037	0.446262	-0.021224	0.790268
	101291857	cg14070323*			0.637188	0.0101004	0.95068	0.674093	0.0470051	0.998632	0.639186	0.0120987	0.989974	0.624215	-0.00287256	0.999901	0.603128	-0.0239601	0.804257	0.629257	0.00216893	0.999996	0.645632	0.0185444	0.999996	0.652668	0.0255802	0.999986	0.632853	0.00576522	0.998521	0.595243	-0.0318444	0.999979	0.678934	0.0518463	0.686378	0.643577	0.0164892	0.999996	0.944584	0.317496	0.00368648	0.530785	-0.0963031	0.197435	0.700259	0.0731711	0.440786
	101291892	cg14119337*			0.408499	0.0273927	0.808424	0.401998	0.0208925	0.998632	0.391407	0.0103009	0.989974	0.394104	0.0129977	0.999321	0.351674	-0.0294321	0.715106	0.372802	-0.0083034	0.999996	0.39558	0.0144738	0.999996	0.369501	-0.0116049	0.999986	0.373472	-0.00763418	0.998521	0.359843	-0.0212628	0.999979	0.388026	0.0069205	0.98229	0.319255	-0.0618512	0.999996	0.698835	0.317729	0.00193945	0.353368	-0.0277377	0.761308	0.356933	-0.0241728	0.779645
	101291934	cg20952167*			0.457222	0.0167951	0.927355	0.449848	0.00942068	0.998632	0.437046	-0.00338108	0.996082	0.420641	-0.019786	0.999321	0.423445	-0.0169817	0.89496	0.427353	-0.0130739	0.999996	0.467774	0.0273468	0.999996	0.456877	0.0164497	0.999986	0.432763	-0.00766415	0.998521	0.422288	-0.0181394	0.999979	0.427528	-0.0128992	0.973606	0.388829	-0.0515981	0.999996	0.815479	0.375052	0.00384594	0.395318	-0.0451092	0.681858	0.421604	-0.0188228	0.870164
	101291998	cg12967319*			0.52924	0.0406515	0.686783	0.542989	0.0544005	0.998632	0.520339	0.03175	0.989974	0.450395	-0.0381939	0.999321	0.472163	-0.0164262	0.868744	0.512485	0.0238961	0.999996	0.481541	-0.00704752	0.999996	0.47967	-0.00891847	0.999986	0.542409	0.0538205	0.825928	0.50743	0.0188412	0.999979	0.43368	-0.0549086	0.62854	0.496833	0.00824384	0.999996	0.863986	0.375397	0.000769761	0.518887	0.0302984	0.746902	0.497941	0.00935202	0.920505
	101292129	cg04304932*			0.55036	-0.0167603	0.806575	0.591181	0.0240615	0.998632	0.571852	0.00473202	0.990144	0.553796	-0.0133236	0.999321	0.574057	0.0069371	0.909612	0.561305	-0.00581492	0.999996	0.556949	-0.0101712	0.999996	0.575247	0.00812743	0.999986	0.589989	0.022869	0.944067	0.567523	0.000402889	0.999979	0.546024	-0.021096	0.816285	0.569296	0.00217651	0.999996	0.88885	0.32173	3.08271e-05	0.537016	-0.0301041	0.508003	0.543628	-0.0234915	0.655831
	101292150	cg04576764*			0.570897	-0.0156788	0.85389	0.586755	0.000179026	0.999748	0.618595	0.0320195	0.989974	0.570254	-0.0163224	0.999321	0.602185	0.0156093	0.79995	0.596841	0.0102651	0.999996	0.607714	0.0211379	0.999996	0.621339	0.0347629	0.999986	0.595058	0.00848208	0.998521	0.557302	-0.0292738	0.999979	0.580597	-0.00597887	0.977683	0.565706	-0.0208702	0.999996	0.908298	0.321722	0.000105782	0.523073	-0.0635032	0.183773	0.591425	0.00484867	0.938984
	101292307	cg25836301*			0.591469	0.0174965	0.93094	0.59977	0.0257974	0.998632	0.645256	0.071283	0.989974	0.544383	-0.0295895	0.999321	0.5689	-0.00507255	0.974329	0.550007	-0.0239653	0.999996	0.529671	-0.0443021	0.999996	0.605538	0.0315654	0.999986	0.603403	0.0294303	0.998521	0.563937	-0.0100355	0.999979	0.548935	-0.0250374	0.941772	0.597245	0.0232721	0.999996	0.892892	0.318919	0.0163106	0.571513	-0.00245929	0.990111	0.613563	0.0395908	0.747063
	101292393	cg09926418*			0.570885	-0.0134077	0.940182	0.612343	0.02805	0.998632	0.624772	0.0404795	0.989974	0.506714	-0.0775785	0.999321	0.57553	-0.00876249	0.945687	0.577567	-0.00672578	0.999996	0.551021	-0.0332718	0.999996	0.588117	0.00382409	0.999986	0.632577	0.0482838	0.932432	0.594601	0.0103079	0.999979	0.524589	-0.0597041	0.672569	0.596685	0.0123919	0.999996	0.933735	0.349443	0.00404406	0.515198	-0.069095	0.437382	0.616138	0.031845	0.763578
	101292644	cg23176399*			0.485352	0.00984881	0.955487	0.510057	0.0345541	0.998632	0.547688	0.072185	0.989974	0.446294	-0.0292087	0.999321	0.424193	-0.05131	0.535663	0.465111	-0.0103915	0.999996	0.466669	-0.00883337	0.999996	0.465685	-0.00981784	0.999986	0.535523	0.0600196	0.833996	0.510015	0.0345122	0.999979	0.374184	-0.101319	0.33631	0.490503	0.0150005	0.999996	0.793371	0.317868	0.00595671	0.438932	-0.036571	0.724959	0.458623	-0.0168798	0.871548
	101292681	cg05711886*			0.545392	-0.0211604	0.784375	0.617002	0.0504502	0.998632	0.555995	-0.0105572	0.989974	0.523971	-0.0425815	0.999321	0.548314	-0.0182378	0.760172	0.568336	0.00178376	0.999996	0.563758	-0.00279365	0.999996	0.544384	-0.0221682	0.999986	0.569954	0.0034019	0.99854	0.563678	-0.00287419	0.999979	0.561052	-0.00549995	0.98005	0.571126	0.00457427	0.999996	0.811493	0.244941	0.00104038	0.528542	-0.0380096	0.464978	0.542735	-0.0238173	0.698015
	101292873	cg15419911*			0.559529	-0.0293338	0.762438	0.594112	0.00524878	0.998632	0.632885	0.0440221	0.989974	0.587763	-0.00110014	0.999901	0.574319	-0.0145439	0.867633	0.582877	-0.00598635	0.999996	0.655008	0.0661456	0.999996	0.616067	0.0272042	0.999986	0.608792	0.0199286	0.998521	0.582352	-0.00651121	0.999979	0.585113	-0.0037496	0.989725	0.567884	-0.0209788	0.999996	0.87036	0.281497	0.00252466	0.518967	-0.0698958	0.268059	0.562359	-0.0265037	0.737962
	101292968	cg14245102			0.351076	-0.0279689	0.952116	0.458923	0.0798786	0.998632	0.375443	-0.00360181	0.998255	0.402653	0.023609	0.999321	0.3633	-0.015744	0.962942	0.42184	0.0427959	0.999996	0.419383	0.0403388	0.999996	0.352346	-0.0266984	0.999986	0.407404	0.02836	0.998521	0.36305	-0.0159945	0.999979	0.40765	0.0286059	0.976134	0.376459	-0.00258551	0.999996	0.786798	0.407754	0.192602	0.33154	-0.0475041	0.891047	0.470884	0.0918395	0.733179
	101293091	cg15373285*			0.495073	-0.0053554	0.976412	0.538563	0.0381345	0.998632	0.535333	0.0349051	0.989974	0.44691	-0.0535181	0.999321	0.49629	-0.00413828	0.97415	0.488207	-0.0122213	0.999996	0.496082	-0.00434675	0.999996	0.498454	-0.00197404	0.999986	0.558512	0.0580832	0.837648	0.506816	0.00638739	0.999979	0.438066	-0.062362	0.611976	0.522523	0.0220942	0.999996	0.842278	0.34185	0.00311493	0.465384	-0.0350444	0.730782	0.481175	-0.0192534	0.848333
	101293451	cg14123427*			0.468881	0.00866629	0.954852	0.515115	0.0549	0.998632	0.486736	0.0265216	0.989974	0.453118	-0.00709627	0.999321	0.438065	-0.0221497	0.806941	0.466957	0.00674274	0.999996	0.480641	0.020426	0.999996	0.475189	0.0149741	0.999986	0.508865	0.0486509	0.866764	0.509612	0.0493974	0.999979	0.408431	-0.0517838	0.652668	0.480366	0.0201513	0.999996	0.685321	0.225106	0.0183666	0.412562	-0.0476527	0.543499	0.460225	1.07486e-05	0.999935
	101293727	cg15101633*			0.552284	0.00188751	0.992951	0.594715	0.0443187	0.998632	0.591783	0.0413863	0.989974	0.500695	-0.0497017	0.999321	0.539655	-0.010741	0.93401	0.539336	-0.0110608	0.999996	0.536541	-0.0138555	0.999996	0.557778	0.00738199	0.999986	0.585181	0.0347844	0.990402	0.579643	0.0292467	0.999979	0.488829	-0.0615677	0.665772	0.566192	0.0157955	0.999996	0.815349	0.264953	0.0221153	0.491602	-0.0587942	0.536371	0.525461	-0.0249355	0.817652
	101293857	cg26374305*			0.514584	-0.0735003	0.742048	0.568694	-0.0193898	0.998632	0.577219	-0.0108651	0.99309	0.639074	0.0509897	0.999321	0.682968	0.0948844	0.530753	0.52332	-0.0647638	0.999996	0.592979	0.00489539	0.999996	0.581524	-0.00655948	0.999986	0.608011	0.0199273	0.998521	0.585833	-0.00225087	0.999979	0.638013	0.0499289	0.909185	0.601425	0.0133412	0.999996	0.896488	0.308404	0.139093	0.616972	0.028888	0.907613	0.610177	0.022093	0.909178
15	22833150	cg07959104	TUBGCP5	M	0.396315	0.156151	0.483216	0.190833	-0.0493303	0.998632	0.233867	-0.00629657	0.996662	0.182372	-0.0577911	0.999321	0.11338	-0.126784	0.505773	0.128803	-0.11136	0.999996	0.236827	-0.00333691	0.999996	0.223041	-0.0171229	0.999986	0.274919	0.0347558	0.998521	0.222837	-0.0173264	0.999979	0.158922	-0.0812417	0.864069	0.264255	0.024091	0.999996	0.366672	0.126509	0.910752	0.223162	-0.0170014	0.962814	0.272573	0.0324099	0.895762
	22833173	cg17809365			0.34601	0.183233	0.277931	0.121181	-0.0415963	0.998632	0.181258	0.018481	0.990144	0.133763	-0.0290137	0.999321	0.0799887	-0.0827882	0.65215	0.0530916	-0.109685	0.994963	0.188778	0.0260015	0.999996	0.138181	-0.0245955	0.999986	0.216351	0.0535742	0.998521	0.157137	-0.00564017	0.999979	0.0817457	-0.0810313	0.825852	0.176359	0.0135823	0.999996	0.348876	0.186099	0.650611	0.143043	-0.0197339	0.948275	0.189783	0.0270057	0.899976
	23807235	cg13423098*	MKRN3:TSS-DMR	M	0.617442	0.0166506	0.946417	0.636055	0.0352637	0.998632	0.633397	0.0326055	0.989974	0.623013	0.0222217	0.999321	0.630961	0.0301695	0.846076	0.51881	-0.081982	0.958341	0.576227	-0.0245644	0.999996	0.625235	0.0244431	0.999986	0.624066	0.0232741	0.998521	0.580348	-0.0204436	0.999979	0.642986	0.0421942	0.895837	0.530178	-0.0706132	0.999996	0.679228	0.0784364	0.904335	0.538094	-0.0626972	0.649343	0.646441	0.0456499	0.752963
	23810164	cg09437135			0.946946	-0.00126105	0.988882	0.947898	-0.000309319	0.999748	0.966712	0.0185048	0.989974	0.894271	-0.0539355	0.673	0.965555	0.0173481	0.686832	0.924407	-0.0238002	0.999996	0.950082	0.00187525	0.999996	0.947884	-0.000323043	0.999986	0.941016	-0.00719104	0.998521	0.926287	-0.0219202	0.999979	0.913623	-0.0345837	0.520488	0.943274	-0.0049324	0.999996	0.928616	-0.0195913	0.949704	0.927038	-0.0211691	0.633216	0.960404	0.0121968	0.796732
	23810862	cg11100640			0.98297	0.0286949	0.676519	0.963666	0.00939107	0.998632	0.978008	0.0237334	0.989974	0.900152	-0.0541228	0.943647	0.97999	0.0257152	0.635054	0.926167	-0.028108	0.999996	0.956902	0.00262683	0.999996	0.959218	0.00494297	0.999986	0.977865	0.0235906	0.971615	0.972299	0.0180242	0.999979	0.940749	-0.0135258	0.935963	0.916371	-0.0379035	0.999996	0.952587	-0.00168797	0.99814	0.975966	0.0216913	0.734275	0.968249	0.0139741	0.823047
	23812335	cg07760796			0.976886	0.00310674	0.956803	0.975869	0.00208949	0.998632	0.98417	0.0103898	0.989974	0.958306	-0.0154734	0.999321	0.977068	0.00328818	0.934338	0.96584	-0.00793927	0.999996	0.976059	0.00227926	0.999996	0.981011	0.00723151	0.999986	0.972121	-0.00165867	0.998722	0.984422	0.0106423	0.999979	0.96571	-0.00806924	0.922519	0.960724	-0.0130562	0.999996	0.963762	-0.0100178	0.974375	0.975761	0.00198173	0.969301	0.979812	0.00603191	0.858015
	23892575	cg20747630*	MAGEL2:TSS-DMR	M	0.703243	-0.0160062	0.887353	0.736513	0.0172632	0.998632	0.760349	0.0410997	0.989974	0.766821	0.0475711	0.999321	0.739988	0.0207389	0.782923	0.731096	0.0118469	0.999996	0.721918	0.00266862	0.999996	0.733823	0.0145731	0.999986	0.723512	0.00426239	0.998521	0.728102	0.00885223	0.999979	0.724084	0.00483401	0.985478	0.622924	-0.0963259	0.999996	0.759904	0.0406543	0.90482	0.762981	0.0437316	0.501151	0.816742	0.0974927	0.195389
	23892657	cg04142555*			0.698231	-0.0189637	0.898022	0.753903	0.0367085	0.998632	0.765537	0.0483428	0.989974	0.714233	-0.00296142	0.999901	0.731583	0.0143881	0.896338	0.71776	0.000565519	0.999996	0.675151	-0.042044	0.999996	0.68919	-0.0280046	0.999986	0.687699	-0.0294959	0.994388	0.707685	-0.00950926	0.999979	0.755604	0.0384093	0.819805	0.51717	-0.200025	0.194094	0.764345	0.04715	0.925424	0.757526	0.0403316	0.664232	0.826314	0.109119	0.251325
	23892771	cg14432018*			0.735288	0.00136351	0.994848	0.772406	0.0384816	0.998632	0.774171	0.0402466	0.989974	0.721683	-0.0122412	0.999321	0.725341	-0.00858324	0.944982	0.733426	-0.000498683	0.999996	0.720508	-0.0134164	0.999996	0.708817	-0.025107	0.999986	0.719814	-0.0141105	0.998521	0.777789	0.0438645	0.999979	0.687882	-0.0460418	0.776505	0.632348	-0.101576	0.999996	0.771585	0.0376605	0.962215	0.789048	0.0551235	0.543912	0.811624	0.0776994	0.451088
	23893026	cg19961998*			0.475407	-0.0309861	0.9305	0.53039	0.0239972	0.998632	0.555364	0.0489716	0.989974	0.443085	-0.063308	0.999321	0.504131	-0.00226192	0.994016	0.444108	-0.0622845	0.999996	0.471278	-0.0351149	0.999996	0.556454	0.0500616	0.999986	0.524861	0.018468	0.998521	0.547911	0.0415178	0.999979	0.466813	-0.0395796	0.950786	0.38658	-0.119812	0.999996	0.471346	-0.035047	0.990564	0.529936	0.0235431	0.939472	0.518155	0.0117622	0.959664
	23893743	cg22872376			0.586761	0.154588	0.371689	0.443963	0.0117894	0.998632	0.486136	0.0539621	0.989974	0.420521	-0.0116523	0.999324	0.409413	-0.0227604	0.92413	0.426234	-0.00593915	0.999996	0.338039	-0.094135	0.999996	0.467874	0.0357002	0.999986	0.61719	0.185016	0.517838	0.575622	0.143449	0.999979	0.435731	0.00355712	0.996673	0.415432	-0.0167415	0.999996	0.430786	-0.00138775	0.999512	0.425446	-0.0067278	0.983334	0.560263	0.128089	0.530763
	23932371	cg12532169*	NDN:TSS-DMR	M	0.44179	-0.0371375	0.842529	0.485918	0.00699079	0.998632	0.446743	-0.0321843	0.989974	0.506	0.0270731	0.999321	0.488626	0.00969833	0.953583	0.466593	-0.012334	0.999996	0.483107	0.00418016	0.999996	0.478273	-0.000654604	0.999986	0.511673	0.0327461	0.998521	0.537126	0.0581986	0.999979	0.451231	-0.0276966	0.941701	0.422438	-0.0564893	0.999996	0.538693	0.0597654	0.941864	0.471578	-0.00734921	0.972384	0.635	0.156072	0.243201
	23932374	cg13828758*			0.595496	-0.0225664	0.903406	0.676624	0.0585616	0.998632	0.69069	0.072628	0.989974	0.619804	0.00174227	0.999901	0.629341	0.0112792	0.937855	0.583062	-0.0350003	0.999996	0.624565	0.0065029	0.999996	0.632402	0.01434	0.999986	0.646224	0.0281618	0.998521	0.686717	0.0686544	0.999979	0.581214	-0.036848	0.885765	0.524561	-0.0935008	0.999996	0.723164	0.105102	0.670129	0.706707	0.0886451	0.36477	0.740156	0.122094	0.300005
	23932398	cg22694067*			0.409308	-0.0391572	0.861677	0.394254	-0.0542116	0.998632	0.436727	-0.011739	0.991368	0.423233	-0.0252326	0.999321	0.472162	0.023696	0.895298	0.385334	-0.063132	0.999996	0.434377	-0.0140889	0.999996	0.338221	-0.110244	0.999986	0.42683	-0.0216356	0.998521	0.44245	-0.00601588	0.999979	0.356257	-0.0922084	0.652119	0.4005	-0.0479657	0.999996	0.493715	0.0452495	0.977127	0.341634	-0.106832	0.414971	0.563503	0.115038	0.469118
	23932413	cg26725891*			0.60942	0.00182073	0.993536	0.570951	-0.0366477	0.998632	0.618567	0.0109678	0.989974	0.657014	0.0494149	0.999321	0.680943	0.0733444	0.381397	0.534995	-0.0726044	0.867272	0.681044	0.0734448	0.999996	0.569017	-0.0385823	0.999986	0.585086	-0.0225131	0.998521	0.642003	0.0344039	0.999979	0.625366	0.0177669	0.960225	0.53355	-0.0740491	0.999996	0.692549	0.0849498	0.773191	0.625855	0.0182563	0.901923	0.745587	0.137988	0.217469
	23932621	cg18552939*			0.268161	-0.0568564	0.625012	0.354944	0.0299261	0.998632	0.371574	0.0465566	0.989974	0.375958	0.0509402	0.999321	0.337892	0.0128744	0.921939	0.175797	-0.14922	0.221412	0.358198	0.03318	0.999996	0.34616	0.0211426	0.999986	0.330933	0.00591574	0.998696	0.349554	0.0245369	0.999979	0.280058	-0.0449592	0.81342	0.259481	-0.0655366	0.999996	0.440217	0.1152	0.517949	0.267703	-0.0573142	0.563488	0.411174	0.0861569	0.437504
	23932759	cg01989224			0.595192	-0.121591	0.444363	0.792386	0.0756024	0.998632	0.695355	-0.0214285	0.989974	0.743397	0.0266135	0.999321	0.70541	-0.0113736	0.958657	0.554098	-0.162685	0.536368	0.721959	0.0051757	0.999996	0.820736	0.103952	0.999986	0.712648	-0.00413563	0.99948	0.769596	0.052813	0.999979	0.685229	-0.0315547	0.952161	0.792635	0.0758517	0.999996	0.714158	-0.0026248	0.998921	0.664015	-0.0527686	0.782265	0.699205	-0.0175786	0.923311
	24142921	cg06013632*	PWRN4	M	0.441632	-0.0368415	0.893796	0.447084	-0.031389	0.998632	0.488836	0.010363	0.993322	0.458701	-0.0197722	0.999321	0.487925	0.00945213	0.967235	0.35795	-0.120523	0.845826	0.475813	-0.0026597	0.999996	0.466196	-0.0122775	0.999986	0.470205	-0.00826828	0.998838	0.45802	-0.020453	0.999979	0.487487	0.00901433	0.98936	0.324446	-0.154027	0.999996	0.491091	0.0126175	0.995141	0.531378	0.0529051	0.791044	0.38579	-0.0926828	0.614768
	24143001	cg19698403			0.203122	-0.045349	0.531785	0.212523	-0.0359482	0.998632	0.216743	-0.031728	0.989974	0.243262	-0.00520923	0.999321	0.285965	0.0374943	0.53936	0.213576	-0.0348952	0.999996	0.226569	-0.0219022	0.999996	0.257788	0.00931733	0.999986	0.253625	0.00515417	0.998521	0.282201	0.0337307	0.999979	0.216995	-0.0314754	0.802343	0.173518	-0.0749526	0.999996	0.275232	0.0267609	0.96464	0.326511	0.0780405	0.187434	0.175002	-0.0734689	0.319967
	25068565	cg22491305	SNRPN:alt-TSS-DMR	M	0.923207	-0.00868248	0.939846	0.930285	-0.00160418	0.999181	0.946466	0.0145767	0.989974	0.951881	0.0199911	0.999321	0.954666	0.0227769	0.723164	0.943294	0.0114042	0.999996	0.918319	-0.0135703	0.999996	0.948285	0.0163953	0.999986	0.918367	-0.0135221	0.998521	0.945695	0.0138052	0.999979	0.9021	-0.0297894	0.788249	0.862863	-0.0690265	0.999996	0.932583	0.00069338	0.999383	0.896875	-0.0350139	0.568306	0.976609	0.0447198	0.518585
	25068755	cg11826663			0.698111	-0.035435	0.330353	0.753114	0.0195679	0.998632	0.765335	0.0317888	0.989974	0.737578	0.00403174	0.999321	0.760054	0.0265076	0.420876	0.7372	0.00365355	0.999996	0.726248	-0.007298	0.999996	0.734248	0.000702121	0.999986	0.743688	0.0101422	0.998521	0.744752	0.0112061	0.999979	0.761547	0.0280008	0.595882	0.514515	-0.219031	0.000255269	0.743097	0.00955071	0.985896	0.779877	0.0463306	0.175756	0.777963	0.0444169	0.29741
	25068758	cg24785225*			0.710191	-0.0113343	0.862296	0.748016	0.0264902	0.998632	0.763943	0.042417	0.989974	0.717155	-0.00437061	0.999321	0.784376	0.0628506	0.0435795	0.737826	0.0163003	0.999996	0.731899	0.0103729	0.999996	0.699111	-0.0224148	0.999986	0.705979	-0.0155468	0.986455	0.742794	0.0212683	0.999979	0.755764	0.0342379	0.507556	0.545672	-0.175854	0.0026277	0.724437	0.00291097	0.995219	0.773364	0.0518383	0.152098	0.775506	0.0539804	0.233892
	25068764	cg10271763*			0.663326	-0.0329977	0.639951	0.731594	0.0352694	0.998632	0.733441	0.0371168	0.989974	0.709317	0.012993	0.999321	0.700352	0.00402747	0.961085	0.713122	0.0167975	0.999996	0.658981	-0.0373435	0.999996	0.686667	-0.00965728	0.999986	0.717642	0.0213173	0.990402	0.700672	0.00434755	0.999979	0.728877	0.0325525	0.737358	0.567039	-0.129285	0.267861	0.73198	0.0356558	0.905196	0.739423	0.0430984	0.43761	0.772128	0.0758035	0.245143
	25068770	cg27304225*			0.74144	0.0306991	0.84926	0.756205	0.0454637	0.998632	0.737894	0.0271527	0.989974	0.668253	-0.0424878	0.999321	0.699905	-0.0108356	0.938118	0.691843	-0.0188982	0.999996	0.696718	-0.0140231	0.999996	0.685219	-0.025522	0.999986	0.748952	0.0382108	0.98853	0.735853	0.025112	0.999979	0.689492	-0.0212487	0.950688	0.586479	-0.124262	0.999996	0.690063	-0.0206778	0.989302	0.74749	0.0367485	0.765182	0.734397	0.0236558	0.83981
	25068791	cg19803984*			0.600411	0.0281746	0.912059	0.623276	0.0510393	0.998632	0.541353	-0.0308842	0.989974	0.577421	0.00518467	0.999901	0.454452	-0.117785	0.309654	0.527487	-0.0447496	0.999996	0.516594	-0.0556424	0.999996	0.621252	0.0490155	0.999986	0.558243	-0.0139936	0.998521	0.604094	0.0318573	0.999979	0.471837	-0.1004	0.616976	0.536142	-0.0360949	0.999996	0.58806	0.0158232	0.994031	0.613362	0.0411256	0.825117	0.614186	0.0419495	0.795464
	25068851	cg16321029*			0.598915	0.0386994	0.866825	0.618118	0.0579026	0.998632	0.571061	0.0108455	0.99221	0.563303	0.00308737	0.999901	0.486491	-0.073724	0.5838	0.537605	-0.0226105	0.999996	0.504447	-0.0557682	0.999996	0.442388	-0.117827	0.992474	0.476273	-0.0839426	0.88761	0.606264	0.0460484	0.999979	0.489339	-0.070876	0.783206	0.411234	-0.148982	0.999996	0.569708	0.00949269	0.995552	0.652076	0.0918609	0.509409	0.44495	-0.115266	0.476619
	25092070	cg25030262	SNRPN:Int1-DMR1	M	0.629011	0.0225483	0.95002	0.779255	0.172792	0.998632	0.604068	-0.00239478	0.998596	0.668012	0.061549	0.999321	0.596049	-0.0104133	0.96867	0.626213	0.0197501	0.999996	0.523817	-0.0826461	0.999996	0.606629	0.00016626	0.999986	0.651596	0.045133	0.998521	0.612866	0.00640367	0.999979	0.615748	0.00928486	0.990366	0.500056	-0.106406	0.999996	0.547347	-0.0591162	0.977284	0.590453	-0.0160099	0.959286	0.596321	-0.0101417	0.964385
	25093245	cg25978208*			0.551071	-0.0409132	0.873425	0.644048	0.0520635	0.998632	0.575977	-0.0160069	0.990144	0.629079	0.0370949	0.999321	0.541081	-0.0509029	0.76956	0.569688	-0.0222965	0.999996	0.584773	-0.00721104	0.999996	0.55203	-0.0399544	0.999986	0.614986	0.0230017	0.998521	0.619575	0.0275904	0.999979	0.547461	-0.0445227	0.917427	0.50972	-0.0822639	0.999996	0.643057	0.0510726	0.977127	0.657467	0.0654828	0.711392	0.563488	-0.0284963	0.874691
	25093367	cg02171545			0.312416	-0.0267099	0.963333	0.436078	0.096952	0.998632	0.311017	-0.0281087	0.990322	0.220174	-0.118952	0.999321	0.277481	-0.0616445	0.864251	0.352241	0.0131148	0.999996	0.354523	0.0153967	0.999996	0.378497	0.0393714	0.999986	0.200711	-0.138415	0.951971	0.279441	-0.0596848	0.999979	0.379109	0.0399828	0.972006	0.388621	0.0494951	0.999996	0.495323	0.156197	0.931841	0.440178	0.101052	0.775713	0.346402	0.00727553	0.984447
	25093457	cg02305723*			0.447473	-0.0818166	0.588901	0.507562	-0.0217267	0.998632	0.464105	-0.065184	0.989974	0.483685	-0.0456043	0.999321	0.576439	0.0471496	0.741063	0.511932	-0.0173566	0.999996	0.559147	0.0298575	0.999996	0.471834	-0.0574547	0.999986	0.532608	0.00331927	0.99948	0.459135	-0.0701543	0.999979	0.548818	0.0195291	0.969106	0.311803	-0.217487	0.9053	0.721398	0.192109	0.315617	0.572187	0.0428975	0.794086	0.675607	0.146317	0.318049
	25093522	cg22678136*			0.381867	-0.121204	0.584338	0.481066	-0.0220046	0.998632	0.475526	-0.027544	0.989974	0.526354	0.0232838	0.999321	0.53855	0.0354796	0.885629	0.534093	0.0310225	0.999996	0.496515	-0.00655565	0.999996	0.547334	0.044264	0.999986	0.428211	-0.0748595	0.986169	0.522615	0.019545	0.999979	0.506774	0.00370314	0.996895	0.413468	-0.0896024	0.999996	0.623777	0.120707	0.899874	0.615587	0.112517	0.567094	0.595006	0.0919359	0.675472
	25123288	cg27644292*	SNRPN:Int1-DMR2	M	0.730129	0.0357718	0.870322	0.79851	0.104153	0.998632	0.785422	0.0910653	0.989974	0.594574	-0.0997827	0.999321	0.644865	-0.0494916	0.730404	0.719501	0.0251442	0.999996	0.619947	-0.07441	0.999996	0.724366	0.0300089	0.999986	0.681454	-0.0129031	0.998521	0.6965	0.00214348	0.999979	0.637214	-0.057143	0.836136	0.590285	-0.104072	0.999996	0.864521	0.170165	0.445216	0.873294	0.178937	0.1371	0.803518	0.109161	0.474548
	25123382	cg08560373			0.244138	-0.0563826	0.81884	0.502986	0.202466	0.998632	0.359965	0.0594445	0.989974	0.176516	-0.124004	0.999321	0.274509	-0.026011	0.903359	0.290664	-0.00985609	0.999996	0.265998	-0.0345225	0.999996	0.247805	-0.0527149	0.999986	0.309995	0.00947461	0.998698	0.182386	-0.118134	0.999979	0.258762	-0.0417585	0.932099	0.317845	0.0173246	0.999996	0.443992	0.143472	0.75937	0.420517	0.119996	0.441409	0.422066	0.121546	0.518066
	25123492	cg25657700			0.710324	-0.0233425	0.976062	0.840473	0.106806	0.998632	0.841605	0.107938	0.989974	0.216523	-0.517144	0.608309	0.772973	0.0393065	0.939409	0.79258	0.0589128	0.999996	0.735818	0.00215105	0.999996	0.743809	0.0101426	0.999986	0.783248	0.0495808	0.998521	0.773801	0.0401343	0.999979	0.753314	0.0196477	0.989997	0.657935	-0.0757317	0.999996	0.850748	0.117081	0.978899	0.85143	0.117763	0.805899	0.845718	0.112051	0.793787
	25123550	cg24993443			0.443973	-0.0314984	0.924643	0.553763	0.0782918	0.998632	0.453477	-0.0219938	0.989974	0.458178	-0.017293	0.999321	0.507512	0.0320409	0.890211	0.505993	0.0305221	0.999996	0.507841	0.0323697	0.999996	0.560372	0.0849009	0.999986	0.482961	0.00748994	0.999365	0.518882	0.0434114	0.999979	0.449982	-0.0254888	0.971221	0.451813	-0.0236581	0.999996	0.565303	0.089832	0.942998	0.496053	0.020582	0.944955	0.632457	0.156986	0.444493
	25123689	cg01786704*			0.486932	0.0233117	0.964129	0.548573	0.084953	0.998632	0.427364	-0.0362559	0.989974	0.437731	-0.0258895	0.999321	0.709241	0.245621	0.225157	0.387868	-0.0757525	0.999996	0.617267	0.153647	0.999996	0.498097	0.0344765	0.999986	0.276323	-0.187297	0.785097	0.40226	-0.0613603	0.999979	0.395539	-0.0680811	0.927996	0.348913	-0.114708	0.999996	0.610741	0.14712	0.921092	0.714433	0.250812	0.282047	0.461802	-0.00181834	0.995637
	25123732	cg21870668*			0.472536	-0.105495	0.515515	0.63856	0.0605286	0.998632	0.592938	0.0149067	0.990144	0.522172	-0.055859	0.999321	0.567975	-0.0100563	0.962368	0.517409	-0.060622	0.999996	0.531004	-0.0470268	0.999996	0.558749	-0.0192819	0.999986	0.618039	0.040008	0.998521	0.535603	-0.0424278	0.999979	0.533718	-0.0443129	0.912439	0.523257	-0.0547737	0.999996	0.775049	0.197018	0.415969	0.738615	0.160584	0.233247	0.613916	0.0358847	0.834391
	25200254	cg18506672*	SNURF:TSS-DMR	M	0.608271	-0.0336809	0.905418	0.714246	0.072294	0.998632	0.72058	0.0786282	0.989974	0.610876	-0.0310755	0.999321	0.584071	-0.0578805	0.739446	0.618841	-0.0231109	0.999996	0.616931	-0.0250209	0.999996	0.635685	-0.00626659	0.999986	0.663287	0.0213355	0.998521	0.641803	-0.000148386	0.999979	0.595185	-0.0467669	0.914783	0.415085	-0.226867	0.999996	0.753779	0.111827	0.865859	0.721572	0.0796206	0.644432	0.802837	0.160885	0.372629
	25200407	cg02125271			0.824089	0.000103834	0.999546	0.862778	0.0387928	0.998632	0.867473	0.0434883	0.989974	0.842231	0.0182457	0.999321	0.796352	-0.0276327	0.774233	0.817593	-0.00639193	0.999996	0.795518	-0.0284671	0.999996	0.779879	-0.0441055	0.999986	0.832397	0.00841189	0.998521	0.811677	-0.0123081	0.999979	0.822304	-0.00168086	0.99682	0.613115	-0.21087	0.154004	0.894946	0.0709611	0.793443	0.862031	0.0380461	0.691509	0.933989	0.110004	0.251325
	25200491	cg26875073*			0.611846	-0.000417911	0.999249	0.711048	0.0987845	0.998632	0.700683	0.0884189	0.989974	0.642224	0.0299602	0.999321	0.602194	-0.0100695	0.973809	0.707595	0.095331	0.999996	0.667121	0.0548576	0.999996	0.581563	-0.0307003	0.999986	0.638578	0.0263142	0.998521	0.639746	0.0274821	0.999979	0.62081	0.00854675	0.992707	0.40691	-0.205353	0.999996	0.745324	0.13306	0.895903	0.799488	0.187224	0.330829	0.780718	0.168455	0.484472
	25201021	cg22159025*			0.53417	-0.0210767	0.956108	0.655581	0.100334	0.998632	0.581613	0.0263664	0.989974	0.535145	-0.0201024	0.999321	0.586551	0.0313045	0.902772	0.595051	0.0398041	0.999996	0.585565	0.0303184	0.999996	0.638876	0.0836289	0.999986	0.542726	-0.0125204	0.998521	0.588775	0.0335279	0.999979	0.623376	0.0681295	0.885812	0.327891	-0.227356	0.999996	0.608385	0.0531378	0.983969	0.712436	0.157189	0.389079	0.650085	0.0948381	0.670285
	25201225	cg22555495*			0.584529	-0.0474575	0.795969	0.70373	0.0717434	0.998632	0.662606	0.0306194	0.989974	0.61523	-0.0167558	0.999321	0.632816	0.000829377	0.996837	0.634038	0.00205123	0.999996	0.674608	0.0426215	0.999996	0.630391	-0.0015948	0.999986	0.646288	0.0143021	0.998521	0.691744	0.0597574	0.999979	0.619679	-0.0123076	0.980808	0.494509	-0.137477	0.999996	0.636091	0.00410483	0.998093	0.673142	0.0411559	0.794182	0.741088	0.109102	0.447323
	25201430	cg01614564*			0.590935	-0.121791	0.179432	0.755555	0.0428289	0.998632	0.760438	0.0477112	0.989974	0.651992	-0.060735	0.999321	0.684638	-0.0280886	0.816159	0.715332	0.00260526	0.999996	0.679934	-0.0327922	0.999996	0.707176	-0.0055501	0.999986	0.721739	0.00901217	0.998521	0.722971	0.0102446	0.999979	0.655367	-0.0573595	0.738737	0.628798	-0.0839288	0.999996	0.691079	-0.0216479	0.988545	0.709942	-0.00278402	0.988324	0.759124	0.0463971	0.692562
	25201733	cg13073261*			0.577075	-0.0794899	0.497062	0.651317	-0.00524832	0.998794	0.652652	-0.00391261	0.996063	0.694968	0.038403	0.999321	0.610847	-0.0457175	0.686913	0.650661	-0.0059036	0.999996	0.668348	0.0117836	0.999996	0.653571	-0.00299361	0.999986	0.635562	-0.0210033	0.998521	0.673053	0.0164877	0.999979	0.682072	0.0255069	0.941504	0.419847	-0.236718	0.30826	0.715427	0.0588616	0.932314	0.747281	0.0907166	0.373233	0.758864	0.1023	0.410213
	25227037	cg05894557	PWAR	P	0.942557	0.0141588	0.937822	0.9462	0.0178011	0.998632	0.900708	-0.0276906	0.989974	0.938271	0.00987208	0.999321	0.903168	-0.0252307	0.822889	0.951938	0.0235391	0.999996	0.914038	-0.0143609	0.999996	0.947939	0.0195407	0.999986	0.937558	0.00915925	0.998521	0.929966	0.00156758	0.999979	0.940637	0.012238	0.974064	0.965276	0.0368769	0.999996	0.958931	0.0305321	0.977551	0.895515	-0.0328841	0.779053	0.930737	0.00233832	0.984903
	25228930	cg14853933			0.886651	-0.000798175	0.997819	0.901674	0.0142249	0.998632	0.895754	0.00830465	0.993026	0.856194	-0.0312554	0.999321	0.90873	0.021281	0.895432	0.91249	0.0250408	0.999996	0.86173	-0.0257197	0.999996	0.887317	-0.000132179	0.999986	0.913233	0.025784	0.998521	0.923096	0.0356465	0.999979	0.855436	-0.0320129	0.931836	0.914744	0.0272951	0.999996	0.901046	0.0135963	0.994107	0.848125	-0.0393247	0.803925	0.898763	0.0113136	0.939153
	25229257	cg26410550			0.933513	-0.000821806	0.997469	0.974666	0.0403314	0.998632	0.945511	0.0111761	0.989974	0.914695	-0.0196395	0.999321	0.983235	0.0489001	0.638018	0.938876	0.00454134	0.999996	0.89588	-0.0384548	0.999996	0.970813	0.036478	0.999986	0.970967	0.0366323	0.993518	0.956123	0.0217883	0.999979	0.944216	0.00988105	0.981541	0.965427	0.031092	0.999996	0.937237	0.0029019	0.998284	0.927835	-0.00649955	0.972178	0.95623	0.0218954	0.856098
	25230201	cg18560144			0.971261	-0.0108457	0.299038	0.987023	0.00491565	0.998632	0.979035	-0.00307147	0.989974	0.977102	-0.00500451	0.999321	0.979096	-0.003011	0.819153	0.982759	0.000652357	0.999996	0.971201	-0.0109063	0.999996	0.981701	-0.000405498	0.999986	0.970086	-0.0120214	0.497296	0.976475	-0.00563145	0.999979	0.975597	-0.00650984	0.71879	0.975328	-0.00677859	0.999996	0.983537	0.00143019	0.993727	0.984566	0.00245915	0.87703	0.984861	0.00275435	0.829598
	25230296	cg18488946			0.890057	0.0256699	0.903117	0.912253	0.0478658	0.998632	0.870027	0.00563936	0.994924	0.772575	-0.0918119	0.999321	0.861601	-0.00278601	0.987773	0.856068	-0.00831922	0.999996	0.736031	-0.128356	0.907107	0.804313	-0.0600741	0.999986	0.866257	0.00187003	0.999686	0.928014	0.0636267	0.999979	0.682592	-0.181795	0.197388	0.873143	0.00875558	0.999996	0.869371	0.00498378	0.997784	0.715903	-0.148484	0.166766	0.937666	0.0732784	0.59608
	25296465	cg13994177	SNORD116	P	0.94117	-0.00836336	0.941477	0.951209	0.00167512	0.999133	0.946178	-0.00335551	0.993949	0.888476	-0.0610575	0.912812	0.948551	-0.000982098	0.991371	0.979619	0.0300855	0.999996	0.945254	-0.00427902	0.999996	0.976737	0.0272035	0.999986	0.946495	-0.00303804	0.998867	0.931518	-0.0180156	0.999979	0.964778	0.0152443	0.931344	0.965656	0.0161228	0.999996	0.908606	-0.0409278	0.869575	0.928202	-0.021331	0.765429	0.950383	0.000849946	0.991081
	25296572	cg03381111			0.862235	0.03655	0.873338	0.866094	0.0404085	0.998632	0.756012	-0.0696736	0.989974	0.77896	-0.0467256	0.999321	0.730482	-0.095203	0.427424	0.788479	-0.037207	0.999996	0.817711	-0.00797429	0.999996	0.788071	-0.0376141	0.999986	0.835022	0.00933662	0.998521	0.837467	0.0117813	0.999979	0.76626	-0.0594255	0.836099	0.889894	0.0642087	0.999996	0.814874	-0.0108112	0.995141	0.778265	-0.0474205	0.781456	0.839132	0.0134465	0.934937
	25296629	cg10832166			0.970888	-0.0121913	0.328024	0.979808	-0.00327085	0.998632	0.990193	0.00711381	0.989974	0.979137	-0.00394279	0.999321	0.983922	0.00084274	0.964202	0.983166	8.63606e-05	0.999996	0.982451	-0.000627987	0.999996	0.980465	-0.00261421	0.999986	0.9834	0.000320741	0.999552	0.977761	-0.00531853	0.999979	0.976579	-0.00650037	0.787641	0.987398	0.00431829	0.999996	0.982982	-9.71282e-05	0.999583	0.97387	-0.00920975	0.466456	0.977325	-0.00575413	0.699824
	25298517	cg03709297			0.940132	-0.0284474	0.151703	0.959029	-0.00955115	0.998632	0.979293	0.0107132	0.989974	0.962806	-0.0057735	0.999321	0.960603	-0.00797671	0.74843	0.969343	0.000763596	0.999996	0.946957	-0.0216225	0.999996	0.972858	0.00427834	0.999986	0.961886	-0.00669392	0.998521	0.957865	-0.0107147	0.999979	0.957879	-0.0107011	0.806774	0.979559	0.0109793	0.999996	0.976621	0.00804149	0.973111	0.940575	-0.0280047	0.169184	0.972726	0.00414625	0.875551
	25298854	cg03432464			0.855332	-0.0574151	0.281795	0.929163	0.0164159	0.998632	0.906952	-0.00579583	0.990144	0.905127	-0.0076202	0.999321	0.889069	-0.0236786	0.69252	0.879976	-0.0327716	0.999996	0.925405	0.0126578	0.999996	0.912649	-9.81298e-05	0.999986	0.920191	0.00744366	0.998521	0.890399	-0.0223488	0.999979	0.889714	-0.0230336	0.854873	0.951762	0.0390141	0.999996	0.937136	0.0243886	0.960802	0.865455	-0.047293	0.377868	0.900008	-0.0127393	0.8475
	25299158	cg03840075			0.965501	0.000760392	0.994402	0.969945	0.00520439	0.998632	0.942816	-0.0219253	0.989974	0.965326	0.000584755	0.999901	0.95811	-0.00663075	0.915403	0.956416	-0.00832534	0.999996	0.97443	0.00968962	0.999996	0.983301	0.0185602	0.999986	0.968832	0.00409119	0.998521	0.980132	0.0153909	0.999979	0.935966	-0.0287747	0.691512	0.986437	0.0216957	0.999996	0.981499	0.0167577	0.972775	0.957466	-0.00727498	0.920094	0.97587	0.0111293	0.835543
	25299173	cg00475883			0.989038	-0.004785	0.262207	0.995027	0.00120461	0.998632	0.995885	0.00206205	0.989974	0.989792	-0.00403107	0.999321	0.992224	-0.00159835	0.75557	0.992657	-0.00116538	0.999996	0.993446	-0.000376748	0.999996	0.993493	-0.000329577	0.999986	0.993401	-0.000421914	0.998521	0.99594	0.00211759	0.999979	0.988899	-0.00492421	0.372726	0.992393	-0.00142934	0.999996	0.992594	-0.00122848	0.984704	0.989422	-0.00440109	0.298883	0.99256	-0.00126281	0.811789
	25299212	cg14898768			0.879017	-0.0239419	0.753132	0.939422	0.0364628	0.998632	0.866783	-0.0361756	0.989974	0.92507	0.022111	0.999321	0.914983	0.0120243	0.86096	0.878735	-0.0242241	0.999996	0.88045	-0.0225091	0.999996	0.927239	0.0242802	0.999986	0.916219	0.0132603	0.998521	0.930491	0.0275315	0.999979	0.853109	-0.0498499	0.471287	0.928477	0.0255185	0.999996	0.900137	-0.00282148	0.996757	0.886861	-0.0160981	0.823805	0.901692	-0.00126677	0.985885
	25300688	cg16067029			0.927871	-0.0330373	0.209487	0.973935	0.0130265	0.998632	0.961185	0.000276423	0.999028	0.920068	-0.0408398	0.597539	0.948944	-0.0119644	0.697334	0.922215	-0.0386926	0.333687	0.944803	-0.0161052	0.999996	0.972541	0.0116325	0.999986	0.962343	0.00143535	0.999055	0.972615	0.011707	0.999979	0.948568	-0.0123405	0.842882	0.971679	0.0107709	0.999996	0.947887	-0.0130212	0.95584	0.959806	-0.00110226	0.983668	0.948995	-0.0119131	0.721562
	25301784	cg06126413			0.982467	-0.00505254	0.528352	0.98268	-0.00483927	0.998632	0.978162	-0.00935766	0.989974	0.98177	-0.00574979	0.999321	0.992914	0.00539429	0.383246	0.984155	-0.00336484	0.999996	0.987447	-7.23234e-05	0.999996	0.982729	-0.00479094	0.999986	0.98066	-0.00685995	0.605257	0.987647	0.000127478	0.999979	0.98485	-0.00266927	0.876155	0.986153	-0.00136671	0.999996	0.984932	-0.00258773	0.973165	0.977464	-0.0100556	0.129668	0.993244	0.00572399	0.495791
	25301861	cg23740975			0.843547	-0.0356472	0.822075	0.89483	0.0156367	0.998632	0.866447	-0.0127465	0.989974	0.85729	-0.021904	0.999321	0.845129	-0.0340648	0.77138	0.770828	-0.108365	0.552169	0.845648	-0.033546	0.999996	0.883711	0.00451754	0.999986	0.886573	0.00737921	0.998521	0.853878	-0.0253154	0.999979	0.830337	-0.0488564	0.809229	0.903288	0.0240946	0.999996	0.840722	-0.0384716	0.971995	0.86236	-0.0168334	0.916878	0.852223	-0.0269702	0.821158
	25319114	cg14172427			0.874207	-0.0491751	0.718387	0.930575	0.00719283	0.998632	0.908658	-0.0147248	0.989974	0.887391	-0.0359917	0.999321	0.899138	-0.0242443	0.847617	0.93033	0.00694737	0.999996	0.86339	-0.0599926	0.999996	0.934647	0.0112641	0.999986	0.931921	0.00853874	0.998521	0.957513	0.0341304	0.999979	0.872662	-0.0507211	0.792263	0.92561	0.00222695	0.999996	0.902482	-0.0209003	0.989359	0.868039	-0.0553432	0.61029	0.940898	0.0175153	0.884876
	25319514	cg06861988			0.831304	0.0296364	0.900286	0.874371	0.0727032	0.998632	0.843635	0.0419678	0.989974	0.875536	0.0738686	0.999321	0.682631	-0.119036	0.272178	0.772667	-0.0290002	0.999996	0.735595	-0.0660728	0.999996	0.86177	0.0601019	0.999986	0.748738	-0.0529294	0.985634	0.905668	0.104	0.999979	0.613978	-0.18769	0.235232	0.901279	0.0996117	0.999996	0.812196	0.0105285	0.995141	0.672169	-0.129498	0.291663	0.841465	0.0397972	0.795909
	25319652	cg14182820			0.945931	0.0235321	0.804548	0.957567	0.0351684	0.998632	0.923455	0.00105613	0.998095	0.919327	-0.00307169	0.999735	0.910783	-0.0116156	0.888367	0.919947	-0.00245146	0.999996	0.930023	0.00762472	0.999996	0.919178	-0.00322053	0.999986	0.90066	-0.0217389	0.996279	0.896884	-0.0255147	0.999979	0.896424	-0.025975	0.852887	0.947666	0.0252677	0.999996	0.888263	-0.0341351	0.934787	0.88433	-0.0380686	0.56061	0.953887	0.0314883	0.668188
	25320168	cg14798020			0.95189	-0.0196376	0.575928	0.975387	0.0038601	0.998632	0.97542	0.00389268	0.989974	0.947518	-0.0240093	0.999321	0.960011	-0.011516	0.727543	0.934681	-0.036846	0.41384	0.976907	0.00537936	0.999996	0.976806	0.0052785	0.999986	0.985369	0.0138416	0.964497	0.983223	0.0116952	0.999979	0.959971	-0.0115568	0.86996	0.960513	-0.0110143	0.999996	0.962778	-0.00874916	0.981705	0.929007	-0.0425199	0.127598	0.981791	0.0102637	0.769002
	25320887	cg04524239			0.943338	-0.0129946	0.874409	0.974835	0.0185028	0.998632	0.931743	-0.0245895	0.989974	0.902478	-0.0538543	0.866522	0.932163	-0.0241692	0.617981	0.933468	-0.022865	0.999996	0.945053	-0.0112795	0.999996	0.960739	0.00440677	0.999986	0.951146	-0.00518684	0.998521	0.983078	0.0267452	0.999979	0.926998	-0.0293351	0.711998	0.985267	0.0289344	0.999996	0.969339	0.0130064	0.984854	0.904357	-0.0519762	0.245356	0.983049	0.0267164	0.637941
	25321098	cg14552404			0.745057	-0.0373658	0.863093	0.84611	0.0636872	0.998632	0.765453	-0.0169706	0.989974	0.806229	0.0238055	0.999321	0.610837	-0.171586	0.0916854	0.704129	-0.078294	0.999996	0.764825	-0.0175986	0.999996	0.719934	-0.0624889	0.999986	0.723195	-0.0592278	0.966701	0.82288	0.040457	0.999979	0.704181	-0.0782425	0.715918	0.864127	0.0817043	0.999996	0.769956	-0.012467	0.994644	0.754693	-0.0277299	0.88601	0.775985	-0.00643859	0.969024
	25321222	cg08661338			0.786216	-0.0418904	0.798178	0.890154	0.0620471	0.998632	0.779243	-0.0488636	0.989974	0.667445	-0.160662	0.553951	0.671822	-0.156285	0.0677754	0.75876	-0.0693464	0.979244	0.785183	-0.0429239	0.999996	0.833714	0.00560679	0.999986	0.744889	-0.0832177	0.771915	0.806197	-0.0219095	0.999979	0.799957	-0.02815	0.934288	0.873245	0.0451382	0.999996	0.789749	-0.0383583	0.974493	0.783531	-0.0445761	0.732963	0.832765	0.00465848	0.973722
	25321717	cg19708133			0.892978	-0.0160121	0.887985	0.90451	-0.00448056	0.998632	0.879096	-0.0298937	0.989974	0.85394	-0.0550498	0.999321	0.858585	-0.0504047	0.366086	0.890944	-0.0180462	0.999996	0.876896	-0.0320945	0.999996	0.881028	-0.0279619	0.999986	0.89017	-0.0188204	0.998521	0.933157	0.0241664	0.999979	0.859873	-0.0491173	0.592459	0.944345	0.035355	0.999996	0.901172	-0.00781852	0.993942	0.856532	-0.0524579	0.401684	0.925025	0.0160353	0.833577
	25321872	cg01053316			0.924569	0.0193326	0.907762	0.945932	0.0406957	0.998632	0.946627	0.0413903	0.989974	0.850439	-0.0547973	0.999321	0.903229	-0.00200727	0.988719	0.893426	-0.0118109	0.999996	0.895485	-0.00975201	0.999996	0.842706	-0.0625308	0.999986	0.921748	0.0165114	0.998521	0.921313	0.0160761	0.999979	0.900448	-0.00478843	0.990224	0.931732	0.0264951	0.999996	0.912651	0.00741402	0.995141	0.938985	0.0337487	0.765557	0.879698	-0.0255388	0.810989
	25322009	cg17742273			0.787526	0.0540257	0.736374	0.761632	0.0281315	0.998632	0.744127	0.0106265	0.990885	0.705089	-0.0284109	0.999321	0.658605	-0.0748949	0.48008	0.747664	0.0141641	0.999996	0.754323	0.0208234	0.999996	0.770842	0.0373419	0.999986	0.752479	0.0189791	0.998521	0.69497	-0.0385303	0.999979	0.677909	-0.0555908	0.809373	0.828375	0.0948748	0.999996	0.741861	0.00836116	0.995379	0.720902	-0.0125979	0.949373	0.749698	0.0161976	0.907897
	25322129	cg01620672			0.951647	-0.00518173	0.958076	0.977539	0.0207103	0.998632	0.985023	0.0281943	0.989974	0.894486	-0.0623435	0.722491	0.907655	-0.0491745	0.209657	0.973121	0.0162919	0.999996	0.908135	-0.0486938	0.999996	0.984336	0.0275069	0.999986	0.984004	0.0271744	0.91937	0.939533	-0.0172961	0.999979	0.964273	0.00744366	0.96913	0.979738	0.0229084	0.999996	0.958271	0.00144151	0.998239	0.903182	-0.0536468	0.233725	0.96668	0.00985051	0.865164
	25322898	cg01699028			0.644104	-0.0325331	0.910659	0.708065	0.0314269	0.998632	0.705199	0.0285617	0.989974	0.649415	-0.0272221	0.999321	0.62801	-0.0486279	0.794022	0.67685	0.00021267	0.999996	0.665876	-0.0107614	0.999996	0.740211	0.0635735	0.999986	0.683224	0.00658635	0.999365	0.690526	0.0138886	0.999979	0.611405	-0.0652327	0.853643	0.73601	0.0593722	0.999996	0.669736	-0.00690168	0.997672	0.635209	-0.0414286	0.851501	0.613759	-0.0628783	0.732647
	25323794	cg05864627			0.947639	-0.010393	0.761919	0.966948	0.00891637	0.998632	0.96888	0.0108485	0.989974	0.954693	-0.0033387	0.999321	0.933135	-0.0248962	0.195662	0.959066	0.00103487	0.999996	0.956169	-0.0018622	0.999996	0.94894	-0.00909141	0.999986	0.972257	0.0142253	0.89909	0.978766	0.0207346	0.999979	0.943465	-0.0145666	0.713095	0.964272	0.00624037	0.999996	0.946714	-0.0113176	0.95212	0.939995	-0.0180369	0.444663	0.956877	-0.0011548	0.970059
	25323796	cg21844656			0.943379	0.00278868	0.987615	0.951506	0.0109151	0.998632	0.930441	-0.0101503	0.989974	0.95436	0.0137695	0.999321	0.935392	-0.00519913	0.965146	0.964039	0.0234482	0.999996	0.950712	0.0101212	0.999996	0.963161	0.0225697	0.999986	0.944802	0.00421078	0.998867	0.967196	0.0266048	0.999979	0.947251	0.00666037	0.983974	0.953513	0.0129221	0.999996	0.918571	-0.0220196	0.984653	0.933076	-0.00751434	0.957515	0.947692	0.00710157	0.942977
	25324125	cg08170950			0.976462	-0.0135103	0.0999233	0.989168	-0.000804376	0.998632	0.989766	-0.00020622	0.99755	0.986977	-0.00299486	0.999321	0.980317	-0.00965486	0.193027	0.981422	-0.00855022	0.690656	0.992157	0.00218488	0.999996	0.988726	-0.00124676	0.999986	0.989332	-0.000640432	0.998521	0.985641	-0.00433122	0.999979	0.987658	-0.00231455	0.937745	0.991174	0.00120167	0.999996	0.991601	0.00162883	0.991691	0.974445	-0.0155274	0.0789973	0.993078	0.00310527	0.773995
	25325714	cg09838956			0.913431	-0.0256853	0.823175	0.958036	0.0189194	0.998632	0.94959	0.0104733	0.989974	0.912302	-0.0268143	0.999321	0.859426	-0.0796909	0.173678	0.926442	-0.0126742	0.999996	0.938088	-0.00102829	0.999996	0.915733	-0.0233837	0.999986	0.912975	-0.026141	0.994719	0.893495	-0.0456215	0.999979	0.945657	0.00654082	0.983089	0.94494	0.00582335	0.999996	0.932967	-0.00614983	0.99494	0.893519	-0.0455973	0.550758	0.936865	-0.00225166	0.981409
	25325902	cg19183867			0.744515	-0.0283146	0.840683	0.835596	0.0627663	0.998632	0.779698	0.00686789	0.992332	0.683012	-0.0898179	0.935652	0.652634	-0.120196	0.0803291	0.729943	-0.0428867	0.999996	0.725087	-0.0477425	0.999996	0.76872	-0.0041094	0.999986	0.772876	4.58923e-05	0.999963	0.796724	0.0238945	0.999979	0.702831	-0.0699991	0.562429	0.817617	0.0447876	0.999996	0.715545	-0.0572849	0.894421	0.699885	-0.0729452	0.385821	0.783058	0.0102284	0.92334
	25326264	cg20385284			0.86831	-0.0350745	0.276654	0.929483	0.0260986	0.998632	0.91377	0.0103855	0.989974	0.861578	-0.0418058	0.766866	0.881579	-0.0218049	0.484373	0.838871	-0.064513	0.124062	0.898995	-0.00438903	0.999996	0.943001	0.0396169	0.682145	0.914079	0.0106943	0.998521	0.914584	0.0111997	0.999979	0.893829	-0.00955521	0.923705	0.943715	0.0403309	0.999996	0.921336	0.0179513	0.938333	0.880368	-0.0230166	0.501664	0.881503	-0.021881	0.586342
	25326511	cg19844955			0.94828	-0.00561195	0.956751	0.968115	0.0142231	0.998632	0.957411	0.00351881	0.993026	0.932855	-0.0210369	0.999321	0.966009	0.0121173	0.851106	0.97318	0.0192878	0.999996	0.947736	-0.00615601	0.999996	0.965782	0.0118902	0.999986	0.961698	0.00780594	0.998521	0.966646	0.012754	0.999979	0.949424	-0.00446735	0.983467	0.967677	0.0137857	0.999996	0.954929	0.00103759	0.998863	0.917605	-0.0362865	0.477961	0.963181	0.00928914	0.879911
	25327714	cg17198397			0.872956	0.0263055	0.886763	0.875535	0.0288847	0.998632	0.8768	0.03015	0.989974	0.820711	-0.0259391	0.999321	0.863787	0.0171368	0.904456	0.86814	0.0214902	0.999996	0.868269	0.0216192	0.999996	0.9009	0.0542498	0.999986	0.889167	0.0425173	0.985489	0.882084	0.0354339	0.999979	0.804845	-0.0418049	0.864144	0.904878	0.0582279	0.999996	0.879192	0.0325423	0.980517	0.777762	-0.068888	0.522419	0.920921	0.0742707	0.552696
	25327920	cg07897695			0.955464	0.000647987	0.99593	0.960763	0.00594684	0.998632	0.958653	0.00383636	0.992899	0.973368	0.0185522	0.999321	0.948689	-0.00612726	0.935611	0.933125	-0.0216915	0.999996	0.968488	0.0136719	0.999996	0.957605	0.00278878	0.999986	0.967906	0.0130897	0.998521	0.9565	0.00168408	0.999979	0.948864	-0.00595227	0.978588	0.97164	0.0168241	0.999996	0.951797	-0.00301928	0.996409	0.902903	-0.0519131	0.302696	0.950964	-0.00385227	0.954187
	25328406	cg05736011			0.916449	-0.0323657	0.649132	0.970796	0.0219818	0.998632	0.92572	-0.0230941	0.989974	0.942177	-0.0066371	0.999321	0.933489	-0.015326	0.824051	0.965246	0.0164314	0.999996	0.953151	0.00433643	0.999996	0.944119	-0.00469574	0.999986	0.926623	-0.0221915	0.986938	0.955027	0.00621223	0.999979	0.928882	-0.0199322	0.889256	0.966494	0.0176792	0.999996	0.934687	-0.0141275	0.986482	0.911786	-0.0370288	0.521412	0.967032	0.0182175	0.782786
	25328740	cg05951178			0.956001	-0.022989	0.569867	0.979965	0.000974177	0.999181	0.983168	0.00417801	0.989974	0.98193	0.00293919	0.999321	0.975116	-0.00387466	0.936821	0.979608	0.000617395	0.999996	0.972792	-0.00619872	0.999996	0.991196	0.0122055	0.999986	0.974061	-0.004929	0.998521	0.967347	-0.0116433	0.999979	0.981576	0.00258535	0.985596	0.980262	0.00127152	0.999996	0.977971	-0.00101949	0.998284	0.968839	-0.0101516	0.828717	0.948033	-0.030957	0.446431
	25329169	cg26280499			0.587653	-0.0571456	0.728408	0.722656	0.0778574	0.998632	0.643871	-0.000927329	0.999305	0.579388	-0.0654108	0.999321	0.594155	-0.0506442	0.692837	0.62761	-0.0171886	0.999996	0.626629	-0.0181697	0.999996	0.694088	0.0492893	0.999986	0.716716	0.0719176	0.895263	0.7057	0.0609011	0.999979	0.554075	-0.0907237	0.594071	0.766728	0.121929	0.999996	0.604163	-0.0406357	0.977127	0.63449	-0.0103092	0.961351	0.636127	-0.00867184	0.953739
	25329355	cg03760060			0.761034	-0.0181264	0.961206	0.799405	0.0202446	0.998632	0.859113	0.0799526	0.989974	0.749112	-0.0300487	0.999321	0.75647	-0.0226903	0.928705	0.78472	0.00555891	0.999996	0.737986	-0.041175	0.999996	0.79804	0.0188794	0.999986	0.790708	0.0115469	0.99864	0.834281	0.0551204	0.999979	0.76143	-0.0177306	0.981464	0.821056	0.0418957	0.999996	0.705464	-0.0736963	0.967459	0.818632	0.0394718	0.883521	0.716332	-0.062829	0.766684
	25330243	cg16978004			0.748049	-0.0168092	0.95487	0.771199	0.00634082	0.998794	0.700492	-0.0643663	0.989974	0.669465	-0.0953928	0.999321	0.660228	-0.10463	0.423075	0.734358	-0.0304999	0.999996	0.716583	-0.0482751	0.999996	0.83627	0.0714114	0.999986	0.795458	0.0305996	0.998521	0.784348	0.0194903	0.999979	0.587743	-0.177116	0.316019	0.82674	0.0618822	0.999996	0.731934	-0.0329247	0.987764	0.668828	-0.09603	0.522853	0.71157	-0.0532887	0.756438
	25330371	cg13075322			0.722758	-0.00241309	0.992643	0.748216	0.0230448	0.998632	0.70832	-0.0168515	0.989974	0.646714	-0.078457	0.999321	0.608635	-0.116537	0.198923	0.692351	-0.0328203	0.999996	0.689358	-0.0358131	0.999996	0.767415	0.0422442	0.999986	0.729675	0.00450402	0.999365	0.772712	0.0475408	0.999979	0.594036	-0.131135	0.336341	0.853672	0.128501	0.999996	0.698241	-0.0269302	0.987113	0.660254	-0.0649169	0.589177	0.667606	-0.0575649	0.664216
	25330537	cg01871408			0.94243	-0.0279179	0.210034	0.967014	-0.00333361	0.998632	0.961079	-0.00926857	0.989974	0.970246	-0.000102006	0.999958	0.92908	-0.0412678	0.0339925	0.960569	-0.00977822	0.999996	0.972192	0.00184472	0.999996	0.97586	0.00551234	0.999986	0.975002	0.00465418	0.998521	0.970633	0.000285898	0.999979	0.960663	-0.00968465	0.861908	0.964358	-0.00598948	0.999996	0.977516	0.00716801	0.981392	0.887943	-0.0824042	0.00618758	0.968805	-0.00154271	0.959655
	25331392	cg00476675			0.987188	-0.00526565	0.323794	0.991662	-0.000791419	0.998632	0.992792	0.000338217	0.993657	0.990266	-0.00218751	0.999321	0.992007	-0.000446676	0.954811	0.988303	-0.0041508	0.861667	0.989975	-0.00247869	0.999996	0.98953	-0.0029237	0.999986	0.989398	-0.00305606	0.919089	0.993479	0.00102499	0.999979	0.9898	-0.00265342	0.805895	0.992534	8.00087e-05	0.999996	0.9887	-0.00375418	0.880537	0.984914	-0.00753955	0.137462	0.987312	-0.0051413	0.42112
	25333819	cg18189263			0.853969	-0.0908915	0.391775	0.955364	0.0105035	0.998632	0.962116	0.0172558	0.989974	0.908922	-0.035938	0.999321	0.926102	-0.0187579	0.892255	0.980666	0.0358062	0.999996	0.930115	-0.0147449	0.999996	0.971248	0.0263877	0.999986	0.914535	-0.0303252	0.998521	0.951122	0.00626155	0.999979	0.958161	0.0133009	0.975259	0.967662	0.0228018	0.999996	0.926651	-0.0182093	0.991691	0.911975	-0.0328855	0.810532	0.964203	0.0193429	0.876974
	25334880	cg05585263			0.897789	-0.0160962	0.957501	0.914355	0.000469512	0.999748	0.921191	0.0073053	0.994898	0.909289	-0.00459665	0.999901	0.944842	0.0309568	0.872778	0.947837	0.0339518	0.999996	0.956441	0.0425552	0.999996	0.854899	-0.0589865	0.999986	0.916033	0.00214777	0.999686	0.926054	0.0121683	0.999979	0.873019	-0.0408661	0.927361	0.952565	0.0386794	0.999996	0.941411	0.0275255	0.991099	0.900023	-0.0138627	0.957587	0.873461	-0.0404247	0.817201
	25334989	cg16150571			0.979624	0.00182649	0.968217	0.990622	0.012824	0.998632	0.986773	0.00897565	0.989974	0.98673	0.00893279	0.999321	0.985648	0.00785067	0.751544	0.981319	0.00352141	0.999996	0.982768	0.00496988	0.999996	0.983275	0.00547692	0.999986	0.984006	0.00620854	0.998521	0.981957	0.00415887	0.999979	0.984172	0.0063743	0.919699	0.974687	-0.00311033	0.999996	0.96589	-0.0119074	0.936096	0.965293	-0.0125043	0.593428	0.982041	0.00424341	0.871606
	25335705	cg20025389			0.966204	-0.00975451	0.792554	0.991616	0.0156576	0.998632	0.989196	0.0132378	0.989974	0.989046	0.0130878	0.999321	0.982517	0.00655847	0.829464	0.981022	0.00506291	0.999996	0.962084	-0.013875	0.999996	0.987433	0.0114748	0.999986	0.976061	0.000101899	0.999947	0.964284	-0.0116748	0.999979	0.978673	0.00271394	0.978818	0.981819	0.00586023	0.999996	0.961705	-0.0142535	0.924703	0.964356	-0.0116025	0.683004	0.940868	-0.0350907	0.222501
	25335746	cg17077566			0.947182	-0.00212875	0.985999	0.949025	-0.00028609	0.999748	0.917774	-0.0315368	0.989974	0.925753	-0.0235584	0.999321	0.951234	0.00192326	0.981632	0.935668	-0.0136429	0.999996	0.905519	-0.0437916	0.999996	0.951058	0.00174706	0.999986	0.943074	-0.0062368	0.998521	0.951943	0.00263184	0.999979	0.935221	-0.0140901	0.935091	0.954737	0.00542604	0.999996	0.96032	0.0110091	0.990145	0.87442	-0.074891	0.141138	0.974346	0.0250348	0.697075
	25336771	cg17727579			0.915761	0.00732306	0.929887	0.946718	0.0382796	0.998632	0.926396	0.0179574	0.989974	0.910294	0.00185535	0.999901	0.875595	-0.0328429	0.383885	0.924118	0.0156802	0.999996	0.947924	0.0394854	0.999996	0.915932	0.00749402	0.999986	0.88075	-0.0276886	0.868984	0.928955	0.0205166	0.999979	0.896624	-0.0118144	0.927958	0.95206	0.0436218	0.999996	0.905978	-0.00246056	0.996409	0.810353	-0.0980858	0.030072	0.945355	0.0369163	0.470016
	25337004	cg20066737			0.925232	0.0113498	0.950065	0.916417	0.00253488	0.999164	0.829381	-0.0845016	0.989974	0.92308	0.0091975	0.999321	0.88686	-0.0270219	0.800684	0.858768	-0.055114	0.99808	0.858941	-0.0549413	0.999996	0.8984	-0.0154827	0.999986	0.859486	-0.054396	0.8918	0.842557	-0.0713254	0.999979	0.894095	-0.0197867	0.948568	0.941235	0.0273523	0.999996	0.901026	-0.0128567	0.993023	0.898625	-0.0152574	0.914457	0.897359	-0.0165229	0.87848
	25426393	cg07050869	SNORD115	P	0.838341	0.0725896	0.751342	0.797438	0.031687	0.998632	0.81657	0.0508186	0.989974	0.862644	0.0968927	0.999321	0.668206	-0.0975451	0.523347	0.809805	0.0440543	0.999996	0.684284	-0.0814666	0.999996	0.869946	0.104195	0.999986	0.769903	0.00415164	0.999536	0.762937	-0.00281397	0.999979	0.723174	-0.0425773	0.932576	0.840066	0.0743147	0.999996	0.730506	-0.0352454	0.988533	0.814556	0.0488046	0.822651	0.761719	-0.00403219	0.985098
	25427059	cg25230549			0.925457	0.0552385	0.678269	0.908425	0.0382068	0.998632	0.846087	-0.0241319	0.989974	0.833789	-0.0364297	0.999321	0.788328	-0.0818904	0.351764	0.895084	0.0248651	0.999996	0.903125	0.0329065	0.999996	0.872939	0.00272015	0.999986	0.867927	-0.0022916	0.999686	0.893238	0.0230193	0.999979	0.818239	-0.0519794	0.791235	0.924195	0.0539763	0.999996	0.904279	0.0340601	0.977284	0.799774	-0.0704448	0.495986	0.924615	0.0543962	0.652732
	25427436	cg23841760			0.970777	-0.00481029	0.875295	0.981288	0.0057008	0.998632	0.983765	0.00817807	0.989974	0.979264	0.00367697	0.999321	0.982919	0.00733217	0.705658	0.972682	-0.00290515	0.999996	0.984855	0.00926806	0.999996	0.991387	0.0157998	0.96911	0.986394	0.0108064	0.893267	0.976238	0.000650355	0.999979	0.974045	-0.00154247	0.98365	0.987292	0.0117048	0.999996	0.982685	0.00709756	0.969906	0.970608	-0.00497873	0.840389	0.983593	0.00800615	0.703018
	25427510	cg08343671			0.885375	-0.0188455	0.812595	0.906576	0.00235582	0.998794	0.921873	0.017653	0.989974	0.887964	-0.0162563	0.999321	0.866692	-0.0375286	0.410131	0.865117	-0.0391034	0.863554	0.892217	-0.0120036	0.999996	0.897211	-0.00700897	0.999986	0.933407	0.0291868	0.916014	0.905957	0.00173722	0.999979	0.876684	-0.0275358	0.770005	0.906372	0.0021518	0.999996	0.933948	0.0297274	0.923891	0.856905	-0.0473149	0.331703	0.913991	0.00977087	0.874496
	25427937	cg01258039			0.992252	0.000284959	0.988361	0.995993	0.00402572	0.998632	0.994666	0.00269826	0.989974	0.98868	-0.0032877	0.999321	0.990869	-0.00109833	0.927971	0.982694	-0.00927366	0.552626	0.992772	0.000804335	0.999996	0.994078	0.00211058	0.999986	0.991471	-0.000496494	0.998772	0.995198	0.00323031	0.999979	0.992408	0.000440408	0.990695	0.991615	-0.00035185	0.999996	0.989206	-0.00276096	0.979061	0.990252	-0.00171577	0.896707	0.993218	0.00125031	0.90553
	25428738	cg14188650			0.95587	-0.00265408	0.93834	0.960564	0.00204005	0.998632	0.943822	-0.0147023	0.989974	0.957061	-0.00146296	0.999321	0.969382	0.0108577	0.505536	0.949922	-0.00860222	0.999996	0.946473	-0.0120515	0.999996	0.950374	-0.00814985	0.999986	0.961912	0.00338786	0.998521	0.946082	-0.012442	0.999979	0.961917	0.00339255	0.957152	0.965126	0.00660161	0.999996	0.972979	0.0144549	0.81066	0.963858	0.00533347	0.819561	0.95719	-0.00133449	0.951068
	25429177	cg00284551			0.773084	0.0130537	0.927946	0.867356	0.107325	0.877951	0.76043	0.00039975	0.99935	0.754219	-0.00581192	0.999321	0.618903	-0.141127	0.0223453	0.725262	-0.034768	0.999996	0.658072	-0.101959	0.637875	0.820427	0.0603968	0.999986	0.791381	0.0313502	0.981066	0.805156	0.0451251	0.999979	0.667408	-0.0926225	0.304845	0.863354	0.103324	0.999996	0.804501	0.0444704	0.920547	0.634351	-0.125679	0.0804473	0.82676	0.0667295	0.45098
	45314790	cg06424894	SORD	M	0.44368	0.0305046	0.934098	0.420962	0.00778599	0.998794	0.591455	0.178279	0.989974	0.407958	-0.00521788	0.999901	0.361918	-0.0512576	0.824842	0.497649	0.0844733	0.999996	0.484479	0.0713033	0.999996	0.456849	0.0436735	0.999986	0.349497	-0.0636792	0.997568	0.495167	0.0819915	0.999979	0.316919	-0.0962565	0.790271	0.351397	-0.061779	0.999996	0.351066	-0.0621094	0.977845	0.467104	0.0539283	0.835341	0.482832	0.0696561	0.753607
	45314934	cg27073142			0.272155	-0.0168518	0.949932	0.183824	-0.105183	0.998632	0.418145	0.129138	0.989974	0.328338	0.039331	0.999321	0.257063	-0.031944	0.848567	0.3718	0.0827933	0.991826	0.37304	0.0840336	0.999996	0.325688	0.0366814	0.999986	0.269864	-0.0191427	0.998521	0.356314	0.0673069	0.999979	0.218181	-0.0708262	0.770839	0.150445	-0.138562	0.999996	0.264191	-0.0248159	0.991062	0.312076	0.0230686	0.91217	0.287433	-0.00157433	0.992944
	45314944	cg08414676			0.437068	-0.0538196	0.651862	0.441815	-0.0490721	0.998632	0.518242	0.0273546	0.989974	0.504056	0.0131688	0.999321	0.453926	-0.0369618	0.722025	0.471874	-0.0190134	0.999996	0.529949	0.039061	0.999996	0.514316	0.0234284	0.999986	0.480168	-0.01072	0.998521	0.501417	0.0105292	0.999979	0.505225	0.0143374	0.969619	0.449911	-0.0409771	0.999996	0.465297	-0.025591	0.984743	0.496727	0.0058396	0.973181	0.511508	0.0206207	0.854253
	99408637	cg19322380	IGF1R:Int2-DMR	M	0.768335	0.00387419	0.991506	0.818685	0.0542248	0.998632	0.830829	0.0663688	0.989974	0.669431	-0.0950298	0.999321	0.74773	-0.0167311	0.940239	0.686327	-0.0781332	0.999996	0.783726	0.0192654	0.999996	0.744991	-0.0194697	0.999986	0.829905	0.0654448	0.981887	0.805654	0.0411933	0.999979	0.785345	0.0208844	0.974064	0.723857	-0.0406041	0.999996	0.85163	0.0871691	0.932484	0.784052	0.0195918	0.941299	0.711625	-0.0528354	0.77485
	99408805	cg21746425			0.567633	0.000382875	0.999118	0.585352	0.0181026	0.998632	0.665539	0.098289	0.989974	0.50453	-0.0627201	0.999321	0.539878	-0.0273713	0.895783	0.535095	-0.032155	0.999996	0.570751	0.00350095	0.999996	0.579946	0.0126959	0.999986	0.604671	0.0374214	0.998521	0.583149	0.0158991	0.999979	0.612585	0.0453357	0.919957	0.524728	-0.042522	0.999996	0.633601	0.066351	0.963311	0.593492	0.0262424	0.915494	0.67435	0.1071	0.563471
	99408959	cg12553689			0.709956	0.0388692	0.859452	0.712547	0.0414599	0.998632	0.776828	0.105741	0.989974	0.596889	-0.0741975	0.999321	0.703081	0.0319938	0.847097	0.632875	-0.0382121	0.999996	0.684176	0.013089	0.999996	0.647629	-0.0234582	0.999986	0.751142	0.0800545	0.891505	0.728874	0.0577865	0.999979	0.676566	0.00547854	0.99279	0.669153	-0.00193385	0.999996	0.743277	0.0721897	0.934784	0.724819	0.0537321	0.735807	0.765007	0.09392	0.549862
	99409195	cg07615383			0.527095	0.0245986	0.927241	0.553029	0.0505333	0.998632	0.629305	0.126809	0.989974	0.45655	-0.0459458	0.999321	0.505198	0.00270181	0.99022	0.455662	-0.0468338	0.999996	0.500994	-0.00150242	0.999996	0.493683	-0.0088131	0.999986	0.564457	0.0619606	0.973032	0.493818	-0.00867829	0.999979	0.531044	0.0285482	0.95444	0.490596	-0.0118997	0.999996	0.602834	0.100337	0.869509	0.537769	0.0352727	0.860177	0.589284	0.0867879	0.603405
	99409361	cg00098799			0.544887	-0.0457947	0.910086	0.66688	0.0761983	0.998632	0.73905	0.148369	0.989974	0.584044	-0.00663727	0.999901	0.635709	0.0450276	0.875202	0.563656	-0.0270251	0.999996	0.622883	0.0322012	0.999996	0.600957	0.0102754	0.999986	0.668444	0.0777626	0.995285	0.605242	0.0145608	0.999979	0.530085	-0.0605967	0.92689	0.555231	-0.0354508	0.999996	0.746561	0.15588	0.871154	0.620751	0.0300698	0.934332	0.704086	0.113404	0.661155
	99409412	cg13812291			0.738676	0.0511161	0.829778	0.729035	0.0414753	0.998632	0.803934	0.116374	0.989974	0.608394	-0.0791657	0.999321	0.716384	0.0288244	0.884162	0.698692	0.0111324	0.999996	0.672875	-0.0146854	0.999996	0.707774	0.0202142	0.999986	0.792817	0.105257	0.82502	0.757732	0.0701719	0.999979	0.651175	-0.0363847	0.940855	0.702603	0.0150432	0.999996	0.803958	0.116398	0.839793	0.690991	0.00343125	0.990315	0.805801	0.118242	0.506737
16	3345464	cg07116631	TIGD7	M	0.598519	-0.0261508	0.843836	0.611437	-0.0132333	0.998632	0.574097	-0.0505736	0.989974	0.662654	0.0379842	0.999321	0.628285	0.00361479	0.976777	0.577636	-0.0470342	0.999996	0.628664	0.0039942	0.999996	0.675691	0.0510203	0.999986	0.618686	-0.00598407	0.998521	0.693128	0.0684578	0.999979	0.638794	0.0141237	0.963923	0.884313	0.259643	0.0352011	0.74231	0.11764	0.362086	0.621032	-0.00363812	0.980981	0.669996	0.0453255	0.639239
	3345605	cg08555866			0.816616	-0.0489536	0.67473	0.862265	-0.00330458	0.998794	0.89228	0.026711	0.989974	0.851056	-0.0145137	0.999321	0.864004	-0.00156503	0.991201	0.81656	-0.0490097	0.999996	0.875042	0.00947243	0.999996	0.902283	0.0367133	0.999986	0.895599	0.0300293	0.997753	0.884349	0.0187798	0.999979	0.852548	-0.0130219	0.97149	0.925375	0.059806	0.999996	0.911024	0.0454548	0.945527	0.803036	-0.0625337	0.490901	0.94226	0.0766909	0.470964
	3414984	cg27295850	MTRNR2L4	P	0.285108	-0.0785482	0.517911	0.240516	-0.12314	0.998632	0.318805	-0.0448512	0.989974	0.402539	0.0388827	0.999321	0.402921	0.0392649	0.748382	0.343739	-0.0199169	0.999996	0.301849	-0.061807	0.999996	0.258032	-0.105625	0.875897	0.360389	-0.00326731	0.999438	0.328304	-0.035352	0.999979	0.325904	-0.0377523	0.892025	0.347467	-0.016189	0.999996	0.344776	-0.0188801	0.99171	0.330245	-0.0334115	0.817298	0.307558	-0.0560986	0.6603
	3415078	cg09999114			0.162513	-0.098574	0.573018	0.0967369	-0.16435	0.998632	0.251211	-0.00987665	0.993405	0.304124	0.0430368	0.999321	0.225582	-0.0355057	0.85023	0.191757	-0.0693304	0.999996	0.291535	0.0304474	0.999996	0.0858117	-0.175276	0.676494	0.107259	-0.153828	0.552574	0.229406	-0.0316811	0.999979	0.139912	-0.121176	0.553623	0.207262	-0.0538253	0.999996	0.256214	-0.00487367	0.998103	0.247188	-0.0138999	0.957504	0.082672	-0.178415	0.298158
	3415167	cg03853794			0.0327951	-0.00220455	0.978802	0.00893839	-0.0260612	0.998632	0.0240026	-0.010997	0.989974	0.0633263	0.0283266	0.999321	0.0539621	0.0189624	0.625163	0.0355116	0.000512014	0.999996	0.0473753	0.0123757	0.999996	0.0121975	-0.0228021	0.999986	0.023363	-0.0116367	0.998521	0.0340373	-0.000962355	0.999979	0.026118	-0.00888159	0.944326	0.0178966	-0.0171031	0.999996	0.0320037	-0.00299595	0.995167	0.0482718	0.0132721	0.786647	0.0245238	-0.0104759	0.815791
	3415312	cg07388216			0.084188	-0.0301859	0.907433	0.101497	-0.0128769	0.998632	0.0767351	-0.0376388	0.989974	0.127085	0.0127114	0.999321	0.0593556	-0.0550183	0.724971	0.104662	-0.00971149	0.999996	0.100014	-0.0143595	0.999996	0.0832852	-0.0310886	0.999986	0.0658516	-0.0485222	0.997308	0.10177	-0.0126038	0.999979	0.0543889	-0.0599849	0.848169	0.103907	-0.010467	0.999996	0.106388	-0.00798583	0.996409	0.0877602	-0.0266136	0.903014	0.144397	0.0300231	0.858691
	3481971	cg02880119	ZNF597:3'DMR	M	0.726643	0.00493526	0.987264	0.871968	0.15026	0.998632	0.876223	0.154515	0.989974	0.680277	-0.0414311	0.999321	0.606083	-0.115624	0.326396	0.720049	-0.00165884	0.999996	0.843414	0.121707	0.999996	0.698504	-0.0232033	0.999986	0.761606	0.0398985	0.998521	0.764546	0.0428379	0.999979	0.631831	-0.0898767	0.682702	0.732483	0.0107748	0.999996	0.707461	-0.0142467	0.994314	0.699087	-0.022621	0.918795	0.766568	0.0448603	0.783118
	3482079	cg04027059			0.742406	-0.0159999	0.954744	0.762804	0.00439772	0.999053	0.769164	0.0107582	0.992497	0.718906	-0.0395	0.999321	0.744184	-0.0142217	0.942578	0.675216	-0.0831898	0.999996	0.734841	-0.0235654	0.999996	0.752653	-0.00575298	0.999986	0.721865	-0.0365409	0.998521	0.812195	0.0537889	0.999979	0.643098	-0.115308	0.541888	0.758791	0.000384943	0.999996	0.7286	-0.0298066	0.988848	0.725659	-0.0327471	0.871235	0.806089	0.047683	0.769963
	3493134	cg06410284	ZNF597:TSS-DMR	P	0.471692	-0.0318804	0.845899	0.543384	0.0398119	0.998632	0.504642	0.00106921	0.998933	0.466076	-0.037497	0.999321	0.495224	-0.00834819	0.95427	0.461991	-0.041582	0.999996	0.466804	-0.0367687	0.999996	0.449144	-0.0544285	0.999986	0.43233	-0.0712426	0.821036	0.511987	0.00841423	0.999979	0.418966	-0.0846065	0.533792	0.515747	0.012174	0.999996	0.506271	0.00269872	0.998284	0.559649	0.0560764	0.606368	0.492146	-0.0114262	0.926002
	3493337	cg09596866			0.308302	-0.0608375	0.841167	0.493571	0.124432	0.998632	0.368288	-0.000851473	0.999403	0.394653	0.0255142	0.999321	0.425422	0.0562826	0.802257	0.320414	-0.0487255	0.999996	0.424376	0.0552369	0.999996	0.424441	0.0553022	0.999986	0.364124	-0.00501493	0.99948	0.343495	-0.0256444	0.999979	0.379372	0.0102331	0.989788	0.390743	0.0216033	0.999996	0.464255	0.0951162	0.945283	0.410086	0.040947	0.883873	0.446026	0.0768867	0.726842
	3493424	cg10482201			0.444249	-0.103452	0.650876	0.607503	0.0598019	0.998632	0.577989	0.0302877	0.989974	0.561903	0.0142021	0.999321	0.58122	0.0335186	0.888956	0.531269	-0.0164318	0.999996	0.562098	0.0143972	0.999996	0.573881	0.0261801	0.999986	0.535522	-0.0121793	0.998521	0.559062	0.0113607	0.999979	0.550624	0.00292269	0.99752	0.617778	0.0700768	0.999996	0.580643	0.0329417	0.9913	0.642847	0.0951463	0.632573	0.623741	0.0760404	0.719623
	3493429	cg24333473			0.164705	-0.107473	0.614617	0.297853	0.025675	0.998632	0.302591	0.0304126	0.989974	0.305137	0.0329583	0.999321	0.311354	0.0391753	0.861016	0.266708	-0.00546984	0.999996	0.27577	0.00359178	0.999996	0.352949	0.0807709	0.999986	0.267628	-0.00455051	0.999504	0.296138	0.0239596	0.999979	0.268548	-0.00363002	0.996673	0.27984	0.0076619	0.999996	0.347493	0.0753147	0.962158	0.382419	0.11024	0.543709	0.244352	-0.0278265	0.895626
	3493441	cg03896694			0.339867	-0.18283	0.294984	0.521152	-0.00154485	0.999748	0.516514	-0.00618324	0.99614	0.518523	-0.00417395	0.999901	0.551462	0.0287648	0.907134	0.437979	-0.084718	0.999996	0.513673	-0.00902399	0.999996	0.574565	0.0518682	0.999986	0.524865	0.00216817	0.999686	0.557009	0.0343122	0.999979	0.527652	0.00495522	0.995568	0.585909	0.0632118	0.999996	0.599331	0.0766338	0.963906	0.542878	0.020181	0.948355	0.659244	0.136547	0.52698
	3493535	cg27136643			0.558367	-0.0374755	0.897325	0.685612	0.0897694	0.998632	0.671938	0.0760951	0.989974	0.547352	-0.0484908	0.999321	0.531584	-0.0642592	0.717266	0.517385	-0.0784577	0.999996	0.567457	-0.0283856	0.999996	0.631738	0.0358948	0.999986	0.645237	0.0493939	0.998521	0.603626	0.00778306	0.999979	0.585704	-0.0101385	0.988439	0.658715	0.0628723	0.999996	0.673921	0.0780785	0.95028	0.689553	0.0937101	0.586534	0.680357	0.084514	0.657296
	3493615	cg03933495			0.376364	-0.00811495	0.978876	0.445214	0.060735	0.998632	0.385472	0.000992834	0.999322	0.362349	-0.02213	0.999321	0.356689	-0.0277901	0.880962	0.349276	-0.0352037	0.999996	0.366103	-0.0183766	0.999996	0.353816	-0.030663	0.999986	0.434795	0.050316	0.994798	0.342989	-0.0414905	0.999979	0.375434	-0.00904543	0.988073	0.380766	-0.00371371	0.999996	0.468237	0.0837576	0.919996	0.444993	0.0605138	0.717381	0.413651	0.0291716	0.862828
	3493816	cg26918062			0.436599	0.0109631	0.959186	0.435981	0.0103442	0.998632	0.414922	-0.0107142	0.990177	0.406946	-0.01869	0.999321	0.418918	-0.00671866	0.965468	0.399294	-0.0263421	0.999996	0.420686	-0.00495028	0.999996	0.432272	0.00663557	0.999986	0.47543	0.049794	0.9602	0.448258	0.0226213	0.999979	0.379828	-0.0458082	0.839688	0.466155	0.0405187	0.999996	0.490514	0.0648772	0.911552	0.507898	0.0822619	0.422555	0.464055	0.0384182	0.75468
	3494156	cg06121207			0.564176	0.00154015	0.996333	0.606809	0.0441729	0.998632	0.56754	0.0049041	0.99611	0.525641	-0.0369944	0.999321	0.537654	-0.0249818	0.894733	0.572797	0.0101611	0.999996	0.489036	-0.0735996	0.999996	0.587089	0.0244532	0.999986	0.618657	0.0560217	0.986455	0.535132	-0.027504	0.999979	0.551548	-0.0110879	0.984704	0.551782	-0.0108538	0.999996	0.575906	0.0132704	0.994644	0.557231	-0.0054046	0.983796	0.693339	0.130703	0.430549
19	54040814	cg06855497	ZNF331:alt-TSS-DMR1	M	0.557783	0.00236552	0.992687	0.613461	0.0580433	0.998632	0.609593	0.0541756	0.989974	0.539552	-0.015865	0.999321	0.532725	-0.0226922	0.875499	0.55716	0.00174313	0.999996	0.548629	-0.00678824	0.999996	0.586892	0.0314749	0.999986	0.579582	0.024165	0.998521	0.600813	0.0453954	0.999979	0.488704	-0.0667137	0.719221	0.606831	0.0514135	0.999996	0.531733	-0.023684	0.988919	0.559822	0.00440479	0.983117	0.646546	0.0911283	0.488496
	54040819	cg15576576			0.540157	-0.0836511	0.344325	0.660192	0.036384	0.998632	0.617235	-0.00657315	0.992708	0.583512	-0.0402959	0.999321	0.626008	0.00219984	0.987396	0.61655	-0.00725748	0.999996	0.634096	0.0102886	0.999996	0.610486	-0.0133223	0.999986	0.645455	0.021647	0.998521	0.609193	-0.0146154	0.999979	0.607832	-0.0159755	0.962198	0.627545	0.00373678	0.999996	0.632067	0.0082587	0.994644	0.613776	-0.0100321	0.947667	0.692062	0.0682541	0.519884
	54041164	cg22475353			0.23278	-0.111172	0.488186	0.368438	0.0244865	0.998632	0.379159	0.0352078	0.989974	0.305138	-0.0388132	0.999321	0.352945	0.00899394	0.967016	0.342849	-0.00110231	0.999996	0.325055	-0.0188965	0.999996	0.334124	-0.00982765	0.999986	0.348866	0.00491425	0.999438	0.306831	-0.0371202	0.999979	0.334525	-0.00942692	0.988033	0.363689	0.0197371	0.999996	0.333659	-0.0102927	0.995499	0.378618	0.0346668	0.870263	0.265911	-0.0780401	0.6516
	54041252	cg27296330			0.353243	-0.0198339	0.951254	0.456412	0.0833354	0.998632	0.425653	0.0525766	0.989974	0.361306	-0.0117712	0.999321	0.330113	-0.042964	0.827261	0.367548	-0.00552875	0.999996	0.34378	-0.0292967	0.999996	0.378926	0.00584921	0.999986	0.397781	0.0247047	0.998521	0.365767	-0.00730972	0.999979	0.300517	-0.07256	0.829572	0.417262	0.0441853	0.999996	0.427336	0.0542593	0.977127	0.421066	0.0479896	0.824793	0.444889	0.071812	0.70333
	54041330	cg04522821			0.452206	-0.00314247	0.993185	0.548883	0.0935351	0.998632	0.510684	0.055336	0.989974	0.400983	-0.0543648	0.999321	0.37365	-0.0816985	0.601842	0.466511	0.0111633	0.999996	0.40734	-0.0480085	0.999996	0.432208	-0.0231398	0.999986	0.459166	0.00381759	0.999627	0.455929	0.000580675	0.999979	0.415676	-0.0396724	0.937274	0.484825	0.0294767	0.999996	0.470253	0.0149045	0.994644	0.465999	0.0106506	0.970403	0.537186	0.0818375	0.658443
	54041857	cg03499639*			0.510606	-0.00844422	0.981321	0.583636	0.064586	0.998632	0.564328	0.0452777	0.989974	0.476428	-0.0426223	0.999321	0.510906	-0.00814377	0.973689	0.49154	-0.0275105	0.999996	0.505172	-0.013878	0.999996	0.510396	-0.00865357	0.999986	0.498256	-0.0207938	0.998521	0.491208	-0.0278424	0.999979	0.458207	-0.0608436	0.879652	0.564346	0.0452964	0.999996	0.654177	0.135127	0.813578	0.564007	0.0449567	0.843773	0.618799	0.0997491	0.609003
	54057209	cg06860848	ZNF331:alt-TSS-DMR2	M	0.534779	-0.0120284	0.966238	0.588618	0.0418111	0.998632	0.543883	-0.00292398	0.99755	0.516034	-0.0307729	0.999321	0.500024	-0.0467831	0.764248	0.545607	-0.00120033	0.999996	0.509982	-0.0368252	0.999996	0.516257	-0.0305503	0.999986	0.594166	0.0473591	0.996149	0.536097	-0.0107104	0.999979	0.504603	-0.0422038	0.910167	0.54018	-0.00662752	0.999996	0.568489	0.0216818	0.992524	0.536384	-0.0104236	0.965999	0.61496	0.0681529	0.669951
	54057416	cg03113572			0.619412	-0.02266	0.91667	0.685301	0.0432285	0.998632	0.681138	0.0390655	0.989974	0.618329	-0.0237432	0.999321	0.625393	-0.0166792	0.91694	0.638244	-0.0038287	0.999996	0.623993	-0.018079	0.999996	0.678459	0.036387	0.999986	0.694301	0.0522287	0.969335	0.672299	0.0302271	0.999979	0.603516	-0.0385559	0.899947	0.670826	0.0287533	0.999996	0.704549	0.0624762	0.936939	0.650866	0.00879384	0.966434	0.768206	0.126134	0.347429
	54057706	cg19696891			0.342299	-0.0802853	0.483645	0.4356	0.0130158	0.998632	0.386736	-0.0358485	0.989974	0.433569	0.0109853	0.999321	0.403977	-0.0186067	0.89459	0.394715	-0.0278688	0.999996	0.392646	-0.0299376	0.999996	0.416501	-0.00608339	0.999986	0.444535	0.0219513	0.998521	0.39223	-0.0303538	0.999979	0.38974	-0.0328446	0.909192	0.396613	-0.0259713	0.999996	0.430149	0.0075653	0.995416	0.3964	-0.0261842	0.861194	0.434683	0.012099	0.924635
	54058086	cg20071427			0.611022	-0.0241167	0.933959	0.690501	0.0553626	0.998632	0.694483	0.0593439	0.989974	0.609454	-0.0256848	0.999321	0.579315	-0.0558241	0.738235	0.553483	-0.0816563	0.999996	0.609863	-0.0252758	0.999996	0.627986	-0.00715255	0.999986	0.636501	0.00136227	0.999801	0.614603	-0.0205358	0.999979	0.561122	-0.0740165	0.799609	0.683522	0.0483832	0.999996	0.69611	0.0609714	0.967357	0.668146	0.0330074	0.881363	0.822825	0.187686	0.274854
	57349205	cg15473155	PEG3:TSS-DMR	M	0.630706	-0.0097591	0.949161	0.646738	0.00627253	0.998632	0.655001	0.0145355	0.989974	0.622574	-0.0178911	0.999321	0.68352	0.0430546	0.557005	0.634624	-0.00584121	0.999996	0.647957	0.00749172	0.999996	0.641099	0.00063352	0.999986	0.655453	0.0149879	0.998521	0.620234	-0.0202316	0.999979	0.641492	0.00102657	0.997933	0.663931	0.0234659	0.999996	0.72295	0.0824848	0.624634	0.634924	-0.00554144	0.967919	0.762253	0.121788	0.175333
	57349680	cg19041006			0.548522	-0.0632337	0.502215	0.653223	0.0414671	0.998632	0.638767	0.0270119	0.989974	0.604623	-0.00713222	0.999321	0.673014	0.0612583	0.418138	0.610073	-0.00168274	0.999996	0.633746	0.0219903	0.999996	0.584249	-0.0275064	0.999986	0.639747	0.0279913	0.998265	0.629199	0.0174436	0.999979	0.602302	-0.00945388	0.978589	0.654076	0.0423201	0.999996	0.671146	0.0593909	0.877382	0.610857	-0.000898721	0.995777	0.711935	0.100179	0.307717
	57349710	cg17663463			0.703149	0.00190905	0.992311	0.745637	0.044397	0.998632	0.74341	0.0421702	0.989974	0.697291	-0.00394881	0.999901	0.76217	0.0609298	0.426231	0.67461	-0.0266298	0.999996	0.684235	-0.0170052	0.999996	0.71699	0.0157496	0.999986	0.724669	0.0234284	0.998521	0.722361	0.0211213	0.999979	0.669562	-0.0316785	0.880702	0.737994	0.036754	0.999996	0.815189	0.113948	0.438368	0.701793	0.00055238	0.9974	0.82911	0.12787	0.203392
	57349816	cg19771589			0.625406	0.0265029	0.873529	0.670464	0.0715606	0.998632	0.649038	0.050135	0.989974	0.549676	-0.0492267	0.999321	0.570655	-0.0282487	0.809516	0.582801	-0.0161021	0.999996	0.594994	-0.00390963	0.999996	0.563372	-0.0355311	0.999986	0.581228	-0.0176751	0.998521	0.632585	0.0336816	0.999979	0.519613	-0.0792906	0.553821	0.66838	0.0694773	0.999996	0.659061	0.0601581	0.912256	0.648029	0.049126	0.651944	0.7233	0.124396	0.26768
	57350097	cg01656470			0.722718	0.0429498	0.803019	0.738105	0.0583363	0.998632	0.728078	0.0483095	0.989974	0.647483	-0.0322855	0.999321	0.661615	-0.0181537	0.906157	0.654714	-0.0250539	0.999996	0.654142	-0.0256264	0.999996	0.648994	-0.0307743	0.999986	0.713728	0.0339593	0.998521	0.67703	-0.00273859	0.999979	0.659311	-0.0204569	0.961771	0.745196	0.0654279	0.999996	0.806544	0.126776	0.594684	0.777425	0.0976563	0.367423	0.80389	0.124122	0.343638
	57350293	cg27519373			0.748471	0.00678374	0.974856	0.803664	0.0619767	0.998632	0.791372	0.0496845	0.989974	0.716443	-0.0252436	0.999321	0.661256	-0.0804314	0.35691	0.670323	-0.0713637	0.91959	0.770046	0.0283592	0.999996	0.692545	-0.0491418	0.999986	0.788764	0.0470764	0.964545	0.752074	0.0103871	0.999979	0.701171	-0.0405161	0.863142	0.801852	0.0601644	0.999996	0.830966	0.0892793	0.775843	0.794667	0.0529799	0.635878	0.883527	0.14184	0.228956
	57350314	cg18516833			0.781544	-0.0420685	0.40286	0.83602	0.0124076	0.998632	0.832866	0.00925382	0.989974	0.827682	0.00406916	0.999321	0.855504	0.0318918	0.476694	0.824296	0.000682932	0.999996	0.81602	-0.00759236	0.999996	0.830843	0.00723074	0.999986	0.83466	0.0110478	0.998521	0.840679	0.0170662	0.999979	0.815925	-0.00768748	0.968248	0.838915	0.0153019	0.999996	0.835622	0.0120093	0.986678	0.799385	-0.0242275	0.659015	0.869171	0.0455588	0.427232
	57350504	cg07310951			0.563133	0.00359381	0.985956	0.630266	0.0707269	0.998632	0.603753	0.0442147	0.989974	0.546782	-0.0127565	0.999321	0.512452	-0.0470871	0.61024	0.565375	0.00583599	0.999996	0.586126	0.0265869	0.999996	0.556828	-0.00271105	0.999986	0.565726	0.00618716	0.998521	0.566997	0.00745867	0.999979	0.50235	-0.0571887	0.703719	0.602071	0.0425326	0.999996	0.583656	0.0241177	0.985247	0.530472	-0.0290668	0.811555	0.568688	0.00914914	0.935501
	57351214	cg20897667			0.647693	0.0186602	0.896301	0.681458	0.0524249	0.998632	0.656354	0.0273206	0.989974	0.591121	-0.037912	0.999321	0.621888	-0.00714453	0.950189	0.63323	0.00419665	0.999996	0.659689	0.0306562	0.999996	0.637373	0.00834005	0.999986	0.657577	0.0285442	0.994577	0.680583	0.0515505	0.999979	0.569731	-0.0593023	0.607289	0.651548	0.0225149	0.999996	0.65403	0.0249969	0.980154	0.63667	0.00763656	0.956424	0.693109	0.0640762	0.49878
	57351323	cg02478023			0.569507	-0.000294328	0.999214	0.65351	0.0837088	0.998632	0.637652	0.0678509	0.989974	0.479161	-0.0906403	0.999321	0.671169	0.101367	0.404688	0.590415	0.0206139	0.999996	0.573764	0.00396276	0.999996	0.584883	0.0150816	0.999986	0.575968	0.00616614	0.999365	0.56047	-0.0093311	0.999979	0.601632	0.0318301	0.944788	0.60783	0.0380286	0.999996	0.703478	0.133677	0.715337	0.640765	0.0709632	0.642797	0.62971	0.0599088	0.71092
	57351441	cg22354595			0.610923	-0.000811987	0.997829	0.699672	0.0879366	0.998632	0.694754	0.083019	0.989974	0.557044	-0.0546909	0.999321	0.64912	0.0373851	0.801738	0.623747	0.0120118	0.999996	0.601359	-0.0103762	0.999996	0.595909	-0.015826	0.999986	0.672687	0.0609523	0.953516	0.643294	0.0315589	0.999979	0.588584	-0.0231511	0.959833	0.60274	-0.00899517	0.999996	0.689234	0.0774991	0.909839	0.592822	-0.018913	0.925516	0.733396	0.121661	0.403323
	57351643	cg19335327			0.5914	0.00505068	0.984404	0.645711	0.0593622	0.998632	0.637001	0.0506526	0.989974	0.565543	-0.0208055	0.999321	0.596296	0.00994701	0.953088	0.579326	-0.00702297	0.999996	0.591676	0.00532677	0.999996	0.600097	0.0137485	0.999986	0.616364	0.0300149	0.998521	0.622102	0.0357528	0.999979	0.553303	-0.0330454	0.924513	0.616264	0.0299151	0.999996	0.664351	0.0780025	0.891688	0.644612	0.0582635	0.659568	0.696017	0.109668	0.427459
	57351792	cg14849423			0.671223	0.00676116	0.974303	0.692315	0.0278533	0.998632	0.720642	0.0561803	0.989974	0.64366	-0.0208019	0.999321	0.700764	0.0363019	0.744829	0.671006	0.00654477	0.999996	0.688247	0.0237851	0.999996	0.705857	0.0413958	0.999986	0.741334	0.0768723	0.764463	0.683057	0.018595	0.999979	0.631027	-0.0334344	0.897638	0.704494	0.0400321	0.999996	0.757494	0.0930325	0.73675	0.659536	-0.0049253	0.978686	0.753098	0.0886362	0.447057
	57352015	cg15777825			0.489156	-0.032492	0.712398	0.535909	0.0142617	0.998632	0.518454	-0.00319404	0.994898	0.525434	0.00378656	0.999406	0.553577	0.031929	0.630671	0.532634	0.0109865	0.999996	0.506486	-0.0151622	0.999996	0.559205	0.0375577	0.999986	0.54216	0.0205122	0.998521	0.520393	-0.00125444	0.999979	0.506677	-0.0149704	0.945203	0.50402	-0.0176278	0.999996	0.554078	0.0324306	0.946773	0.524978	0.00332991	0.978059	0.555619	0.0339712	0.658166
	57352019	cg10204755			0.552848	-0.0444814	0.700431	0.63553	0.0382002	0.998632	0.668044	0.0707148	0.989974	0.581927	-0.0154028	0.999321	0.653941	0.0566114	0.477199	0.592651	-0.00467831	0.999996	0.592654	-0.00467549	0.999996	0.603389	0.00605977	0.999986	0.633503	0.0361738	0.981123	0.590738	-0.0065914	0.999979	0.60043	0.00310013	0.994131	0.609675	0.0123449	0.999996	0.632949	0.0356191	0.966719	0.588088	-0.00924174	0.950822	0.692711	0.0953809	0.342453
	57352022	cg12205903			0.438243	-0.0477623	0.672084	0.523784	0.037779	0.998632	0.514483	0.0284778	0.989974	0.503249	0.0172442	0.999321	0.475567	-0.0104381	0.932324	0.476436	-0.00956885	0.999996	0.494837	0.00883153	0.999996	0.497996	0.0119909	0.999986	0.524366	0.038361	0.973343	0.49164	0.00563544	0.999979	0.495404	0.00939941	0.979314	0.458595	-0.0274097	0.999996	0.522371	0.0363658	0.965199	0.492664	0.00665861	0.966296	0.553432	0.0674273	0.516232
	57352075	cg26349266			0.535296	-0.0600964	0.510578	0.625109	0.0297164	0.998632	0.634121	0.0387285	0.989974	0.599899	0.00450646	0.999543	0.621129	0.0257363	0.790508	0.606848	0.0114554	0.999996	0.607582	0.0121899	0.999996	0.601918	0.00652586	0.999986	0.618334	0.0229419	0.998521	0.578359	-0.0170336	0.999979	0.608925	0.0135328	0.966167	0.614233	0.0188408	0.999996	0.671401	0.0760089	0.745709	0.606777	0.0113843	0.933149	0.678967	0.0835747	0.381386
	57352143	cg13960339			0.663559	0.0162388	0.93894	0.703893	0.0565729	0.998632	0.701262	0.0539422	0.989974	0.643134	-0.00418574	0.999901	0.630509	-0.0168112	0.909059	0.642273	-0.00504651	0.999996	0.609232	-0.0380876	0.999996	0.678016	0.0306961	0.999986	0.705398	0.0580785	0.930204	0.656538	0.00921779	0.999979	0.587325	-0.059995	0.753047	0.674138	0.0268186	0.999996	0.703636	0.0563165	0.940769	0.658086	0.0107658	0.954356	0.749854	0.102535	0.416937
	57352177	cg13369939			0.611397	-0.0461657	0.753487	0.683537	0.0259739	0.998632	0.690303	0.0327406	0.989974	0.655427	-0.00213559	0.999901	0.688358	0.0307953	0.803673	0.629526	-0.0280372	0.999996	0.670733	0.0131699	0.999996	0.670408	0.0128449	0.999986	0.658456	0.000892873	0.999876	0.640309	-0.0172537	0.999979	0.630222	-0.0273412	0.932154	0.674282	0.0167195	0.999996	0.718292	0.0607294	0.921776	0.627967	-0.0295957	0.83468	0.740468	0.0829048	0.4993
	57352186	cg20628335			0.534125	-0.0309351	0.839723	0.6175	0.0524402	0.998632	0.630846	0.0657856	0.989974	0.559126	-0.00593446	0.999387	0.547516	-0.0175439	0.889265	0.547174	-0.017886	0.999996	0.565809	0.00074902	0.999996	0.540893	-0.0241669	0.999986	0.58269	0.01763	0.998521	0.560835	-0.00422512	0.999979	0.511277	-0.0537833	0.744666	0.599101	0.0340406	0.999996	0.604427	0.0393672	0.965596	0.619297	0.0542365	0.593045	0.636761	0.0717011	0.525406
	57352253	cg22294267			0.665121	-0.00486317	0.966134	0.686151	0.0161667	0.998632	0.697801	0.0278174	0.989974	0.659465	-0.0105192	0.999321	0.638795	-0.0311886	0.553866	0.645506	-0.0244785	0.999996	0.661644	-0.00834017	0.999996	0.676426	0.00644234	0.999986	0.680704	0.0107201	0.998521	0.654726	-0.0152578	0.999979	0.642149	-0.0278347	0.789897	0.690063	0.0200791	0.999996	0.726765	0.0567813	0.661622	0.687062	0.0170779	0.813983	0.771781	0.101797	0.125439
	57352270	cg19098268			0.632348	0.0423174	0.746481	0.625767	0.0357366	0.998632	0.61588	0.02585	0.989974	0.574197	-0.0158331	0.999321	0.598643	0.00861316	0.948331	0.573975	-0.0160553	0.999996	0.596388	0.00635778	0.999996	0.631541	0.0415107	0.999986	0.633514	0.0434838	0.963567	0.608465	0.0184344	0.999979	0.540988	-0.0490419	0.776066	0.648294	0.058264	0.999996	0.666857	0.0768264	0.812475	0.655358	0.0653277	0.484979	0.690909	0.100879	0.349846
	57352466	cg24844423			0.655686	0.00904944	0.973047	0.667097	0.0204602	0.998632	0.731113	0.0844763	0.989974	0.623324	-0.0233128	0.999321	0.641797	-0.00484004	0.979965	0.610785	-0.0358522	0.999996	0.611232	-0.0354052	0.999996	0.595145	-0.0514915	0.999986	0.626643	-0.0199939	0.998521	0.634107	-0.01253	0.999979	0.562683	-0.083954	0.670793	0.672252	0.025615	0.999996	0.710743	0.0641064	0.945261	0.721911	0.0752738	0.573875	0.699899	0.0532625	0.7196
	57352543	cg12032885			0.337278	-0.0640174	0.697129	0.45242	0.0511249	0.998632	0.487338	0.0860428	0.989974	0.416941	0.0156461	0.999321	0.422791	0.0214961	0.897203	0.359651	-0.0416445	0.999996	0.394582	-0.00671368	0.999996	0.44071	0.0394145	0.999986	0.397091	-0.00420489	0.999438	0.388792	-0.0125032	0.999979	0.38642	-0.0148755	0.977056	0.433658	0.0323628	0.999996	0.457188	0.0558929	0.956898	0.502818	0.101522	0.39749	0.435988	0.0346927	0.811802
	57352585	cg25458871			0.662785	0.0896146	0.435291	0.633504	0.060334	0.998632	0.595049	0.0218784	0.989974	0.495521	-0.077649	0.999321	0.52284	-0.0503303	0.65752	0.584704	0.0115332	0.999996	0.581633	0.0084623	0.999996	0.558854	-0.0143169	0.999986	0.598362	0.0251918	0.998521	0.576009	0.00283845	0.999979	0.489568	-0.0836024	0.589061	0.603811	0.0306404	0.999996	0.619569	0.0463985	0.963311	0.58272	0.0095496	0.960646	0.708323	0.135152	0.281379
	57352658	cg18668753			0.724467	0.0232574	0.871607	0.745753	0.0445432	0.998632	0.742758	0.0415483	0.989974	0.66137	-0.0398403	0.999321	0.687596	-0.0136136	0.905828	0.678171	-0.0230387	0.999996	0.670695	-0.0305153	0.999996	0.718376	0.0171663	0.999986	0.747622	0.046412	0.925809	0.685503	-0.0157073	0.999979	0.657129	-0.0440813	0.780905	0.730412	0.0292015	0.999996	0.770562	0.0693524	0.816005	0.757798	0.0565879	0.511402	0.760637	0.0594268	0.555439
	57352687	cg18706888			0.739738	0.0982387	0.267694	0.661535	0.0200361	0.998632	0.696352	0.0548529	0.989974	0.65577	0.0142712	0.999321	0.689183	0.0476838	0.610776	0.520015	-0.121484	0.368109	0.66246	0.0209613	0.999996	0.695038	0.0535389	0.999986	0.653628	0.0121289	0.998521	0.644398	0.00289844	0.999979	0.618943	-0.0225561	0.941094	0.716617	0.0751181	0.999996	0.669356	0.0278573	0.981304	0.697415	0.0559161	0.570433	0.668618	0.0271193	0.804961
	57352724	cg06652523			0.657216	0.0346768	0.785229	0.691026	0.0684864	0.998632	0.628866	0.00632681	0.992722	0.565376	-0.0571634	0.999321	0.621504	-0.00103528	0.994177	0.587039	-0.0355009	0.999996	0.631027	0.00848704	0.999996	0.585778	-0.036761	0.999986	0.654134	0.0315944	0.992059	0.646361	0.0238219	0.999979	0.555437	-0.0671022	0.577905	0.643078	0.0205388	0.999996	0.66204	0.0395003	0.955289	0.641098	0.0185584	0.88504	0.676895	0.0543553	0.594826
	57352730	cg01054891			0.54713	0.0265432	0.8918	0.621349	0.100762	0.998632	0.539025	0.0184385	0.989974	0.439225	-0.0813616	0.999321	0.544937	0.0243501	0.863078	0.545355	0.0247685	0.999996	0.499956	-0.0206311	0.999996	0.543344	0.0227577	0.999986	0.578362	0.057775	0.93738	0.57431	0.0537239	0.999979	0.459683	-0.0609032	0.755737	0.56221	0.041623	0.999996	0.504065	-0.0165216	0.992812	0.600441	0.079854	0.466553	0.519464	-0.0011229	0.993877
	57352747	cg18644235			0.793213	-0.0409944	0.615055	0.826902	-0.00730473	0.998632	0.881288	0.0470807	0.989974	0.814668	-0.0195395	0.999321	0.817943	-0.0162646	0.846342	0.815141	-0.0190664	0.999996	0.837202	0.00299473	0.999996	0.797285	-0.0369217	0.999986	0.846681	0.0124736	0.998521	0.819202	-0.0150057	0.999979	0.788688	-0.0455197	0.655448	0.861827	0.0276194	0.999996	0.85156	0.0173531	0.985603	0.844803	0.0105959	0.921009	0.888921	0.0547142	0.489057
	57352786	cg13374648			0.575299	0.0149517	0.936694	0.572331	0.0119843	0.998632	0.606692	0.0463445	0.989974	0.529787	-0.0305603	0.999321	0.527301	-0.0330462	0.764793	0.54347	-0.0168772	0.999996	0.541537	-0.0188104	0.999996	0.534205	-0.0261423	0.999986	0.602227	0.0418796	0.974642	0.585426	0.0250795	0.999979	0.517362	-0.0429846	0.832604	0.584405	0.0240582	0.999996	0.611515	0.0511676	0.938018	0.580767	0.0204195	0.887145	0.636879	0.0765319	0.50172
	57352808	cg26917367			0.785899	-0.00492544	0.984066	0.820704	0.0298793	0.998632	0.815228	0.0244037	0.989974	0.782833	-0.00799148	0.999324	0.865422	0.0745975	0.465848	0.790054	-0.000770715	0.999996	0.782697	-0.00812744	0.999996	0.787347	-0.00347722	0.999986	0.820757	0.0299321	0.998521	0.771827	-0.0189974	0.999979	0.769709	-0.0211152	0.958971	0.80725	0.0164255	0.999996	0.820926	0.0301021	0.984857	0.763	-0.0278241	0.862187	0.881907	0.0910827	0.492932
	57353129	cg22927979			0.897252	-0.00360589	0.95599	0.902834	0.00197615	0.998632	0.886416	-0.014442	0.989974	0.937867	0.0370093	0.849011	0.886952	-0.0139058	0.685884	0.85289	-0.0479675	0.262003	0.881369	-0.019489	0.999996	0.883067	-0.0177904	0.999986	0.917375	0.0165168	0.943158	0.922154	0.0212963	0.999979	0.855385	-0.0454725	0.242193	0.853391	-0.0474668	0.999996	0.83961	-0.0612473	0.148726	0.876158	-0.0246993	0.435917	0.900582	-0.000275781	0.994884
20	30134930	cg25359645	MCTS2P:TSS-DMR	M	0.452885	-0.0233603	0.897869	0.479892	0.00364644	0.998794	0.498675	0.0224296	0.989974	0.432623	-0.0436222	0.999321	0.478932	0.002687	0.986446	0.465036	-0.0112089	0.999996	0.478701	0.00245599	0.999996	0.455213	-0.0210318	0.999986	0.531967	0.0557224	0.924489	0.426931	-0.0493136	0.999979	0.439554	-0.0366907	0.884715	0.47961	0.00336461	0.999996	0.493264	0.0170194	0.992252	0.529666	0.0534204	0.631661	0.497062	0.0208173	0.863556
	30134974	cg24607140			0.659196	0.00266222	0.988793	0.709914	0.0533804	0.998632	0.666194	0.00966028	0.989974	0.610509	-0.0460242	0.999321	0.640268	-0.0162655	0.883758	0.627835	-0.0286986	0.999996	0.653447	-0.00308652	0.999996	0.649209	-0.00732416	0.999986	0.721151	0.0646175	0.773394	0.658886	0.00235251	0.999979	0.599479	-0.057055	0.660618	0.678177	0.021643	0.999996	0.716033	0.0594996	0.873738	0.725366	0.0688329	0.400372	0.737358	0.0808247	0.413499
	30135109	cg06000530			0.503246	-0.0342848	0.869012	0.613235	0.0757046	0.998632	0.579388	0.0418572	0.989974	0.5244	-0.01313	0.999321	0.493765	-0.043766	0.753469	0.563373	0.0258421	0.999996	0.529117	-0.00841368	0.999996	0.578385	0.0408549	0.999986	0.526953	-0.0105775	0.998521	0.499818	-0.0377126	0.999979	0.537948	0.000417787	0.999433	0.572712	0.0351817	0.999996	0.579071	0.0415407	0.977127	0.572131	0.0346005	0.837734	0.615673	0.0781428	0.592686
	30135125	cg19617948			0.477002	-0.0776336	0.62081	0.57027	0.0156348	0.998632	0.574424	0.0197886	0.989974	0.562631	0.00799541	0.999387	0.573485	0.0188503	0.914571	0.561353	0.00671756	0.999996	0.563961	0.00932535	0.999996	0.569422	0.0147868	0.999986	0.540926	-0.0137092	0.998521	0.540934	-0.0137014	0.999979	0.524279	-0.0303565	0.942476	0.571956	0.0173211	0.999996	0.611899	0.0572643	0.957684	0.616815	0.0621798	0.667292	0.634754	0.080119	0.598285
	30135145	cg15815607			0.43605	-0.0872987	0.513726	0.541735	0.0183855	0.998632	0.510967	-0.0123822	0.990144	0.50283	-0.0205188	0.999321	0.53959	0.0162406	0.922354	0.536264	0.0129149	0.999996	0.5271	0.00375125	0.999996	0.532197	0.00884764	0.999986	0.530027	0.00667825	0.998772	0.488271	-0.0350785	0.999979	0.520284	-0.00306538	0.995886	0.553929	0.0305798	0.999996	0.593496	0.070147	0.921776	0.562913	0.0395636	0.799882	0.573638	0.0502889	0.719897
	30135150	cg25645178			0.385446	-0.0673175	0.575894	0.470997	0.0182335	0.998632	0.443019	-0.00974429	0.990637	0.436101	-0.0166626	0.999321	0.38667	-0.0660932	0.482712	0.416433	-0.0363303	0.999996	0.442949	-0.00981388	0.999996	0.458716	0.00595247	0.999986	0.470051	0.0172877	0.998521	0.431669	-0.0210939	0.999979	0.440105	-0.0126586	0.976194	0.467173	0.0144097	0.999996	0.490366	0.0376029	0.972938	0.492156	0.0393925	0.754031	0.502197	0.049434	0.68085
	30135159	cg17840843			0.310191	-0.0537717	0.809102	0.399303	0.0353403	0.998632	0.388764	0.024801	0.989974	0.352681	-0.0112813	0.999321	0.318998	-0.0449646	0.793418	0.334634	-0.0293283	0.999996	0.373128	0.0091658	0.999996	0.391495	0.027532	0.999986	0.393871	0.0299085	0.998521	0.35599	-0.00797245	0.999979	0.351572	-0.0123902	0.983736	0.356232	-0.00773098	0.999996	0.415634	0.0516711	0.974041	0.373914	0.00995164	0.969996	0.389802	0.0258394	0.882491
	30135178	cg02146091			0.478348	-0.0319493	0.862539	0.537361	0.0270637	0.998632	0.54844	0.0381424	0.989974	0.472331	-0.0379662	0.999321	0.487954	-0.0223438	0.876656	0.524456	0.0141589	0.999996	0.536029	0.025731	0.999996	0.523745	0.0134471	0.999986	0.518002	0.00770496	0.998521	0.485794	-0.0245035	0.999979	0.510302	4.1528e-06	0.999989	0.522057	0.0117591	0.999996	0.607519	0.0972218	0.774161	0.52523	0.0149329	0.935088	0.61318	0.102882	0.426971
	30135292	cg14175568			0.46967	-0.00877669	0.977457	0.485176	0.00672889	0.998794	0.472751	-0.00569535	0.995868	0.422429	-0.0560182	0.999321	0.445092	-0.0333545	0.855677	0.471142	-0.00730483	0.999996	0.44429	-0.0341572	0.999996	0.493212	0.014765	0.999986	0.491247	0.0128004	0.998521	0.497414	0.0189675	0.999979	0.40576	-0.0726865	0.793856	0.496513	0.0180664	0.999996	0.563053	0.0846064	0.921776	0.537774	0.0593274	0.732717	0.587101	0.108654	0.527045
	30135363	cg20129782			0.456382	0.00559238	0.983294	0.52666	0.0758703	0.998632	0.451323	0.000533869	0.999403	0.37783	-0.0729595	0.999321	0.409637	-0.0411526	0.77182	0.439546	-0.0112438	0.999996	0.440618	-0.0101712	0.999996	0.439359	-0.0114308	0.999986	0.485275	0.0344852	0.998521	0.459692	0.00890211	0.999979	0.368808	-0.0819814	0.665987	0.470816	0.0200262	0.999996	0.556652	0.105863	0.786451	0.538255	0.0874651	0.475692	0.549186	0.0983968	0.498209
	36148605	cg23757721	NNAT:TSS-DMR	M	0.799082	-0.00634528	0.97576	0.866381	0.0609536	0.998632	0.846684	0.0412567	0.989974	0.821984	0.0165561	0.999321	0.816108	0.0106805	0.938566	0.853296	0.0478682	0.999996	0.804576	-0.000851492	0.999996	0.814934	0.00950614	0.999986	0.85228	0.046852	0.958592	0.824018	0.0185907	0.999979	0.872634	0.0672062	0.65231	0.775133	-0.030294	0.999996	0.833427	0.0279991	0.98289	0.789504	-0.0159239	0.918977	0.876592	0.0711644	0.541944
	36148616	cg26083330			0.691854	-0.0576853	0.43526	0.774832	0.0252934	0.998632	0.764014	0.0144751	0.989974	0.791522	0.0419826	0.999321	0.784281	0.0347426	0.625419	0.783686	0.0341467	0.999996	0.74522	-0.00431927	0.999996	0.715855	-0.033684	0.999986	0.780298	0.0307594	0.973632	0.745581	-0.00395838	0.999979	0.802679	0.05314	0.595521	0.738899	-0.0106396	0.999996	0.82051	0.070971	0.683187	0.737894	-0.011645	0.916957	0.806289	0.0567505	0.494776
	36148621	cg22551578			0.442374	-0.134067	0.439718	0.58936	0.012918	0.998632	0.586814	0.0103727	0.993577	0.605904	0.0294621	0.999321	0.54047	-0.0359717	0.864693	0.588417	0.011975	0.999996	0.593369	0.016927	0.999996	0.550604	-0.0258372	0.999986	0.595235	0.0187938	0.998521	0.549965	-0.0264762	0.999979	0.659443	0.0830014	0.792572	0.518096	-0.0583458	0.999996	0.630553	0.0541113	0.97767	0.594693	0.0182519	0.948441	0.533392	-0.0430492	0.824049
	36148643	cg04489586			0.68007	-0.0434239	0.529827	0.74031	0.0168167	0.998632	0.712619	-0.0108745	0.989974	0.725475	0.00198197	0.999901	0.73575	0.0122562	0.878275	0.733049	0.00955574	0.999996	0.703416	-0.0200779	0.999996	0.718565	-0.00492869	0.999986	0.738282	0.0147887	0.998521	0.727925	0.00443174	0.999979	0.784837	0.0613431	0.421823	0.681973	-0.0415208	0.999996	0.751102	0.0276083	0.956639	0.705238	-0.018256	0.824902	0.752091	0.0285971	0.690658
	36148673	cg23605670			0.635236	0.0328935	0.702611	0.646658	0.0443151	0.998632	0.642606	0.0402628	0.989974	0.622387	0.0200437	0.999321	0.620816	0.0184736	0.812474	0.658706	0.0563635	0.744124	0.63107	0.0287273	0.999996	0.599227	-0.00311588	0.999986	0.643621	0.0412779	0.869238	0.641151	0.0388082	0.999979	0.644512	0.0421697	0.677169	0.598051	-0.00429211	0.999996	0.740121	0.137778	0.0920045	0.648319	0.045976	0.476204	0.722944	0.120601	0.124518
	36148680	cg12862537			0.732627	0.0374914	0.877833	0.764059	0.068924	0.998632	0.758283	0.0631475	0.989974	0.68449	-0.0106448	0.999321	0.601174	-0.0939614	0.466935	0.608249	-0.0868857	0.998595	0.638404	-0.0567311	0.999996	0.699454	0.00431927	0.999986	0.780173	0.085038	0.895876	0.729878	0.0347429	0.999979	0.727382	0.0322469	0.945889	0.671867	-0.0232686	0.999996	0.822649	0.127514	0.762665	0.724232	0.0290968	0.891622	0.783483	0.0883482	0.599702
	36148700	cg10981598			0.55738	-0.0410856	0.805204	0.648786	0.0503204	0.998632	0.661555	0.063089	0.989974	0.613781	0.0153152	0.999321	0.52292	-0.0755458	0.441631	0.593456	-0.0050097	0.999996	0.61804	0.0195743	0.999996	0.587323	-0.0111431	0.999986	0.638295	0.0398297	0.992866	0.622679	0.0242135	0.999979	0.626047	0.0275813	0.937043	0.572409	-0.0260567	0.999996	0.685866	0.0873998	0.826005	0.622771	0.0243055	0.880272	0.653515	0.0550489	0.668548
	36148739	cg13790727			0.743591	-0.0213419	0.849613	0.802771	0.037838	0.998632	0.808292	0.0433598	0.989974	0.813361	0.0484284	0.999321	0.773749	0.00881703	0.927033	0.775147	0.0102146	0.999996	0.752555	-0.012377	0.999996	0.751978	-0.0129545	0.999986	0.792775	0.0278422	0.985459	0.753303	-0.0116298	0.999979	0.811939	0.0470064	0.654122	0.757347	-0.00758564	0.999996	0.807541	0.0426083	0.910988	0.762417	-0.002515	0.984479	0.840649	0.0757163	0.341785
	36148768	cg20783699			0.641453	-0.0875413	0.345817	0.744881	0.0158867	0.998632	0.74194	0.0129458	0.989974	0.748342	0.0193483	0.999321	0.670123	-0.0588713	0.498203	0.707171	-0.0218233	0.999996	0.718172	-0.0108221	0.999996	0.707775	-0.021219	0.999986	0.768771	0.0397771	0.978181	0.742923	0.0139295	0.999979	0.78529	0.0562962	0.718267	0.69857	-0.0304243	0.999996	0.844245	0.115251	0.508466	0.729683	0.000689189	0.997112	0.868031	0.139037	0.204272
	36148780	cg03615235			0.764759	0.00934447	0.957854	0.780402	0.0249878	0.998632	0.79632	0.040905	0.989974	0.801421	0.0460065	0.999321	0.742496	-0.0129192	0.913854	0.77023	0.0148152	0.999996	0.76074	0.00532538	0.999996	0.735007	-0.0204074	0.999986	0.801554	0.0461391	0.934411	0.770006	0.0145914	0.999979	0.813899	0.0584848	0.663231	0.739594	-0.0158205	0.999996	0.890821	0.135406	0.290975	0.780463	0.0250482	0.83321	0.88675	0.131336	0.198161
	36148792	cg17643025			0.81819	0.0458376	0.808844	0.852708	0.0803554	0.998632	0.820204	0.0478514	0.989974	0.776141	0.00378893	0.999901	0.72735	-0.0450029	0.746446	0.78079	0.00843767	0.999996	0.755907	-0.0164458	0.999996	0.765943	-0.00640992	0.999986	0.831676	0.0593235	0.957435	0.819688	0.0473357	0.999979	0.805512	0.0331592	0.930091	0.750219	-0.0221332	0.999996	0.890249	0.117897	0.725538	0.827845	0.055493	0.698883	0.909021	0.136668	0.33878
	36148799	cg24762053			0.891931	-0.00734858	0.962596	0.918884	0.0196046	0.998632	0.933729	0.0344491	0.989974	0.903105	0.00382529	0.999672	0.89235	-0.0069299	0.948954	0.902533	0.00325308	0.999996	0.872952	-0.0263278	0.999996	0.878943	-0.0203372	0.999986	0.929511	0.0302318	0.986455	0.901815	0.00253479	0.999979	0.935415	0.0361356	0.813443	0.874367	-0.0249126	0.999996	0.956197	0.0569171	0.852592	0.883667	-0.0156122	0.891537	0.973364	0.0740847	0.403548
	36148804	cg14469070			0.845684	0.0333023	0.835381	0.86213	0.049749	0.998632	0.865791	0.0534091	0.989974	0.804791	-0.00759079	0.999321	0.758308	-0.0540729	0.582728	0.828368	0.0159866	0.999996	0.756484	-0.055897	0.999996	0.789589	-0.0227926	0.999986	0.88216	0.069779	0.828723	0.828549	0.0161679	0.999979	0.838274	0.025893	0.93469	0.821358	0.00897632	0.999996	0.917712	0.105331	0.650422	0.84966	0.0372788	0.765167	0.921446	0.109064	0.347429
	36148861	cg22298088			0.807345	-0.0131619	0.954661	0.875778	0.0552704	0.998632	0.860004	0.0394965	0.989974	0.807557	-0.0129505	0.999321	0.756807	-0.0637002	0.566088	0.837073	0.0165661	0.999996	0.785731	-0.0347758	0.999996	0.759564	-0.0609432	0.999986	0.891381	0.0708741	0.882549	0.835825	0.0153183	0.999979	0.845702	0.025195	0.948702	0.801808	-0.0186988	0.999996	0.914177	0.0936697	0.816005	0.846468	0.0259605	0.877163	0.933114	0.112607	0.399661
	36148929	cg22943498			0.66642	-0.0317042	0.908681	0.741172	0.043048	0.998632	0.768476	0.0703521	0.989974	0.736644	0.0385201	0.999321	0.663103	-0.035021	0.854097	0.711465	0.0133404	0.999996	0.703026	0.004902	0.999996	0.671208	-0.0269165	0.999986	0.736356	0.0382317	0.998521	0.675974	-0.0221506	0.999979	0.759382	0.0612576	0.857798	0.666139	-0.0319851	0.999996	0.871776	0.173652	0.564553	0.7624	0.0642759	0.717919	0.812845	0.114721	0.520742
	36148955	cg14765818			0.640021	-0.0295857	0.829906	0.711544	0.0419375	0.998632	0.689383	0.0197766	0.989974	0.705074	0.0354674	0.999321	0.630128	-0.0394788	0.664209	0.67374	0.00413394	0.999996	0.657329	-0.0122778	0.999996	0.672477	0.00287067	0.999986	0.697756	0.0281495	0.998521	0.67282	0.00321352	0.999979	0.715142	0.0455359	0.778139	0.659301	-0.0103051	0.999996	0.716326	0.0467199	0.936939	0.684134	0.0145279	0.916206	0.728034	0.0584281	0.571493
	36148962	cg08402058			0.604659	-0.0227017	0.889346	0.648087	0.0207264	0.998632	0.635024	0.00766333	0.991765	0.64149	0.0141289	0.999321	0.598652	-0.0287091	0.792908	0.637845	0.0104845	0.999996	0.628801	0.00144004	0.999996	0.618964	-0.00839706	0.999986	0.676404	0.0490434	0.934292	0.649132	0.0217712	0.999979	0.658123	0.0307621	0.899719	0.577505	-0.049856	0.999996	0.696359	0.0689979	0.853945	0.628282	0.000920792	0.995987	0.68855	0.0611889	0.577585
	36148995	cg15473473			0.723081	0.000280498	0.999162	0.788086	0.0652853	0.998632	0.778484	0.0556832	0.989974	0.739519	0.0167189	0.999321	0.658091	-0.0647096	0.585793	0.71795	-0.00485015	0.999996	0.698534	-0.0242663	0.999996	0.687101	-0.0356989	0.999986	0.80461	0.0818094	0.842898	0.775979	0.0531791	0.999979	0.759905	0.0371048	0.911665	0.711504	-0.0112966	0.999996	0.859207	0.136406	0.585342	0.758421	0.0356207	0.827526	0.889871	0.167071	0.232819
	36149014	cg07156273			0.766691	-0.00364231	0.990592	0.822848	0.052515	0.998632	0.848234	0.0779009	0.989974	0.787778	0.0174456	0.999321	0.74959	-0.0207426	0.911254	0.774875	0.00454211	0.999996	0.744551	-0.0257816	0.999996	0.732267	-0.0380656	0.999986	0.849724	0.0793907	0.906418	0.795937	0.0256042	0.999979	0.793823	0.0234902	0.963923	0.750335	-0.019998	0.999996	0.882609	0.112276	0.812884	0.822051	0.0517179	0.758391	0.898016	0.127684	0.424232
	36149023	cg01466133			0.754245	-0.00344829	0.992114	0.825815	0.068122	0.998632	0.839468	0.081775	0.989974	0.770361	0.0126681	0.999321	0.723286	-0.034407	0.858364	0.774949	0.0172556	0.999996	0.779253	0.0215597	0.999996	0.701902	-0.0557916	0.999986	0.837183	0.0794902	0.936795	0.768591	0.0108979	0.999979	0.77219	0.0144967	0.981879	0.738604	-0.0190888	0.999996	0.875652	0.117959	0.836775	0.810822	0.0531288	0.782644	0.928766	0.171073	0.327186
	36149054	cg24338351			0.668776	-0.0429919	0.678178	0.75792	0.046153	0.998632	0.737492	0.0257246	0.989974	0.762021	0.0502538	0.999321	0.694296	-0.0174717	0.864618	0.702151	-0.00961644	0.999996	0.729346	0.0175785	0.999996	0.709237	-0.00253058	0.999986	0.767269	0.0555016	0.828999	0.716153	0.00438544	0.999979	0.747525	0.0357578	0.831977	0.702947	-0.00882047	0.999996	0.796204	0.0844362	0.64554	0.685219	-0.026548	0.797859	0.796295	0.0845277	0.361256
	36149082	cg24675557			0.622552	-0.0264787	0.909996	0.719026	0.0699954	0.998632	0.710274	0.0612437	0.989974	0.657878	0.00884752	0.999324	0.61136	-0.0376705	0.804255	0.698134	0.0491032	0.999996	0.65654	0.00750954	0.999996	0.615365	-0.0336655	0.999986	0.71244	0.0634095	0.949187	0.654744	0.00571305	0.999979	0.714706	0.0656753	0.783477	0.635285	-0.0137458	0.999996	0.77272	0.123689	0.711746	0.675702	0.0266712	0.88871	0.830414	0.181384	0.219013
	36149113	cg20479660			0.736286	0.022549	0.912453	0.751284	0.0375466	0.998632	0.781765	0.0680276	0.989974	0.702977	-0.0107606	0.999321	0.620637	-0.0931	0.319806	0.710887	-0.00285093	0.999996	0.695125	-0.0186125	0.999996	0.654309	-0.059429	0.999986	0.784771	0.0710333	0.86833	0.748692	0.0349542	0.999979	0.720145	0.00640747	0.989361	0.685006	-0.0287317	0.999996	0.845467	0.13173	0.539669	0.722913	0.00917528	0.963078	0.87214	0.158403	0.218462
	36149120	cg22421148			0.724368	-0.0317405	0.893926	0.784187	0.0280787	0.998632	0.799343	0.0432346	0.989974	0.757555	0.00144728	0.999935	0.681003	-0.0751052	0.562112	0.754162	-0.00194573	0.999996	0.712156	-0.0439521	0.999996	0.718613	-0.0374947	0.999986	0.818137	0.0620285	0.964625	0.770775	0.0146674	0.999979	0.796574	0.0404655	0.914107	0.72368	-0.0324278	0.999996	0.848654	0.092546	0.879354	0.7614	0.00529212	0.983175	0.863306	0.107198	0.498952
	36149122	cg22510412			0.76723	0.00533859	0.982857	0.838767	0.0768755	0.998632	0.827593	0.0657011	0.989974	0.784867	0.0229752	0.999321	0.734818	-0.0270732	0.850671	0.741384	-0.0205071	0.999996	0.736093	-0.0257984	0.999996	0.720368	-0.0415233	0.999986	0.839808	0.0779166	0.838103	0.785382	0.0234905	0.999979	0.798553	0.0366618	0.904818	0.750361	-0.0115306	0.999996	0.859057	0.097166	0.793993	0.799637	0.0377455	0.798994	0.879484	0.117592	0.373754
	36149186	cg03061677			0.718241	0.0251144	0.90805	0.756992	0.063865	0.998632	0.754309	0.0611824	0.989974	0.686912	-0.00621522	0.999582	0.626021	-0.0671057	0.556851	0.653195	-0.0399322	0.999996	0.64839	-0.0447373	0.999996	0.668385	-0.0247424	0.999986	0.791872	0.0987452	0.715591	0.730682	0.0375546	0.999979	0.681786	-0.0113413	0.981884	0.672191	-0.0209358	0.999996	0.786472	0.0933454	0.832736	0.68261	-0.0105166	0.959949	0.810395	0.117268	0.395929
	36149189	cg00576435			0.705292	0.00419925	0.986168	0.769848	0.0687553	0.998632	0.769232	0.0681397	0.989974	0.699471	-0.00162171	0.999901	0.652945	-0.0481474	0.675566	0.734572	0.0334788	0.999996	0.697774	-0.00331894	0.999996	0.666117	-0.0349757	0.999986	0.782839	0.0817459	0.785098	0.758382	0.0572891	0.999979	0.708726	0.00763275	0.986814	0.706559	0.00546659	0.999996	0.838864	0.137772	0.482711	0.751192	0.0500997	0.689339	0.818108	0.117015	0.353476
	36149195	cg18433380			0.720494	0.0165431	0.944704	0.791797	0.0878459	0.998632	0.767918	0.0639666	0.989974	0.748052	0.0441008	0.999321	0.658482	-0.0454686	0.732825	0.729362	0.0254107	0.999996	0.686167	-0.0177843	0.999996	0.679488	-0.0244627	0.999986	0.803634	0.0996825	0.716609	0.753891	0.0499403	0.999979	0.775057	0.0711056	0.72398	0.705015	0.00106384	0.999996	0.853911	0.14996	0.492591	0.73125	0.0272993	0.876263	0.864457	0.160506	0.245642
	36149232	cg16648571			0.496784	-0.0213178	0.927432	0.550126	0.0320235	0.998632	0.539885	0.0217833	0.989974	0.538071	0.0199687	0.999321	0.446848	-0.0712541	0.541008	0.517221	-0.000881039	0.999996	0.522033	0.00393128	0.999996	0.493644	-0.0244583	0.999986	0.563613	0.0455113	0.991445	0.528482	0.0103799	0.999979	0.572545	0.0544431	0.833531	0.508063	-0.0100389	0.999996	0.64358	0.125478	0.66973	0.543695	0.0255926	0.888937	0.582736	0.0646335	0.653292
	36149272	cg04810287			0.521823	-0.030035	0.934736	0.671417	0.119559	0.998632	0.647005	0.0951475	0.989974	0.572422	0.020564	0.999321	0.438184	-0.113674	0.520377	0.551959	0.000100915	0.999996	0.570943	0.0190846	0.999996	0.474214	-0.0776441	0.999986	0.622285	0.0704267	0.990762	0.606499	0.0546415	0.999979	0.55091	-0.000947998	0.99906	0.528562	-0.0232963	0.999996	0.641977	0.0901188	0.950976	0.560677	0.00881914	0.979856	0.685144	0.133286	0.550687
	36149453	cg25962605			0.598747	-0.0184801	0.932756	0.689029	0.0718017	0.998632	0.67911	0.0618829	0.989974	0.587083	-0.0301446	0.999321	0.57263	-0.0445971	0.719662	0.600369	-0.0168582	0.999996	0.649934	0.0327064	0.999996	0.633718	0.0164906	0.999986	0.697389	0.0801616	0.819679	0.66485	0.0476225	0.999979	0.618453	0.00122595	0.998346	0.648465	0.0312373	0.999996	0.733465	0.116238	0.669181	0.634851	0.0176237	0.922707	0.738945	0.121718	0.353174
	36149456	cg21588305			0.794933	-0.0023955	0.992067	0.86942	0.0720922	0.998632	0.84894	0.0516121	0.989974	0.810679	0.0133512	0.999321	0.764705	-0.0326229	0.79109	0.828388	0.0310595	0.999996	0.749023	-0.0483051	0.999996	0.760168	-0.0371597	0.999986	0.838938	0.0416101	0.98629	0.808749	0.0114203	0.999979	0.812903	0.0155753	0.970304	0.797299	-2.93864e-05	0.999996	0.853477	0.0561491	0.936939	0.78078	-0.0165479	0.92095	0.880172	0.082844	0.502621
	36149657	cg13708635			0.509433	-0.052317	0.447609	0.592513	0.0307626	0.998632	0.599223	0.0374726	0.989974	0.596006	0.0342552	0.999321	0.567387	0.00563651	0.951671	0.565757	0.00400653	0.999996	0.544569	-0.0171817	0.999996	0.568199	0.00644865	0.999986	0.614013	0.0522626	0.739964	0.558515	-0.00323529	0.999979	0.593278	0.0315272	0.806182	0.532811	-0.0289394	0.999996	0.615006	0.053256	0.81448	0.58196	0.0202097	0.814386	0.62413	0.0623796	0.410651
	36149707	cg11174847			0.57908	-0.0548984	0.391191	0.633708	-0.000270754	0.999748	0.62425	-0.00972841	0.989974	0.63177	-0.00220895	0.999901	0.606886	-0.0270929	0.684941	0.583913	-0.0500656	0.822917	0.616786	-0.0171929	0.999996	0.62492	-0.00905898	0.999986	0.675076	0.0410975	0.858117	0.629342	-0.00463706	0.999979	0.647186	0.0132068	0.952103	0.630867	-0.00311193	0.999996	0.727286	0.0933071	0.329796	0.623	-0.0109787	0.911269	0.733281	0.0993025	0.179521
	36149751	cg23566503			0.355449	-0.102213	0.509156	0.512359	0.0546975	0.998632	0.460313	0.00265149	0.997898	0.477766	0.0201044	0.999321	0.425446	-0.0322147	0.85544	0.436044	-0.0216172	0.999996	0.428748	-0.0289129	0.999996	0.494959	0.0372974	0.999986	0.526414	0.0687526	0.951596	0.454852	-0.00280929	0.999979	0.456105	-0.00155596	0.998289	0.448645	-0.00901652	0.999996	0.551248	0.0935867	0.888505	0.426116	-0.0315448	0.877369	0.522233	0.0645721	0.69345
	36150062	cg10642330			0.335019	-0.106336	0.466663	0.473709	0.0323542	0.998632	0.493615	0.0522595	0.989974	0.454696	0.0133412	0.999321	0.490121	0.0487659	0.750264	0.411438	-0.0299169	0.999996	0.451264	0.00990914	0.999996	0.441505	0.000149596	0.999986	0.451468	0.0101132	0.998521	0.407808	-0.0335475	0.999979	0.479242	0.0378866	0.925176	0.407092	-0.0342635	0.999996	0.553572	0.112217	0.810237	0.4425	0.00114515	0.996693	0.499508	0.0581533	0.714039
	42142418	cg22457903	L3MBTL1:alt-TSS-DMR	M	0.568698	0.029629	0.889176	0.585505	0.0464359	0.998632	0.580225	0.0411555	0.989974	0.493992	-0.0450767	0.999321	0.527251	-0.0118185	0.944957	0.580508	0.0414387	0.999996	0.550316	0.0112469	0.999996	0.551113	0.0120442	0.999986	0.60144	0.0623711	0.940563	0.558094	0.0190252	0.999979	0.47751	-0.0615591	0.788297	0.588489	0.0494197	0.999996	0.53049	-0.00857936	0.995416	0.62248	0.0834106	0.492119	0.570358	0.0312892	0.825841
	42142452	cg20091959			0.62694	0.00886754	0.965219	0.653426	0.0353534	0.998632	0.670044	0.0519715	0.989974	0.597309	-0.0207628	0.999321	0.622154	0.00408176	0.977996	0.621605	0.00353301	0.999996	0.636202	0.01813	0.999996	0.601924	-0.0161486	0.999986	0.65539	0.0373177	0.989419	0.666522	0.0484502	0.999979	0.552865	-0.0652069	0.665403	0.648767	0.0306951	0.999996	0.631137	0.0130647	0.993727	0.643682	0.0256098	0.852074	0.664399	0.0463267	0.685991
	42142485	cg17091610			0.632101	0.0336985	0.831251	0.644384	0.0459821	0.998632	0.646381	0.0479784	0.989974	0.562702	-0.0357	0.999321	0.592804	-0.00559825	0.969953	0.681559	0.0831566	0.783168	0.560042	-0.0383606	0.999996	0.591641	-0.00676169	0.999986	0.643297	0.0448951	0.969335	0.612739	0.0143369	0.999979	0.554727	-0.0436757	0.838486	0.629396	0.0309938	0.999996	0.612529	0.0141265	0.99313	0.662689	0.0642864	0.530646	0.631665	0.0332628	0.775738
	42142495	cg23626798			0.617918	0.0673386	0.890955	0.633595	0.0830154	0.998632	0.632483	0.0819042	0.989974	0.578963	0.0283836	0.999321	0.596399	0.04582	0.902908	0.611383	0.0608037	0.999996	0.581151	0.0305714	0.999996	0.602483	0.0519038	0.999986	0.594348	0.0437688	0.998521	0.627864	0.0772851	0.999979	0.551559	0.000979404	0.999369	0.613294	0.0627145	0.999996	0.596565	0.0459853	0.992407	0.616716	0.0661364	0.868955	0.610974	0.060395	0.854813
	42142560	cg15388309			0.676784	0.0426263	0.800302	0.688216	0.0540588	0.998632	0.68165	0.0474927	0.989974	0.599848	-0.0343095	0.999321	0.6458	0.0116424	0.941127	0.64737	0.0132128	0.999996	0.627521	-0.00663596	0.999996	0.621185	-0.012972	0.999986	0.640127	0.0059701	0.998838	0.67562	0.0414626	0.999979	0.58605	-0.0481076	0.842716	0.672762	0.0386043	0.999996	0.636514	0.00235697	0.998863	0.680285	0.0461279	0.729561	0.701051	0.0668938	0.612557
	42142597	cg16862791			0.503233	-0.0450819	0.0794307	0.54323	-0.00508546	0.998632	0.540761	-0.00755447	0.989974	0.541038	-0.00727756	0.999321	0.572387	0.0240715	0.325956	0.565074	0.0167587	0.999996	0.558661	0.0103455	0.999996	0.539662	-0.00865265	0.999986	0.512668	-0.0356476	0.415714	0.543286	-0.00502892	0.999979	0.527463	-0.0208522	0.623031	0.530235	-0.0180799	0.999996	0.573295	0.0249803	0.786344	0.588392	0.0400771	0.136864	0.552859	0.00454405	0.896972
	42142672	cg06446163			0.596333	-0.0133156	0.957854	0.638226	0.0285779	0.998632	0.625533	0.015885	0.989974	0.520219	-0.0894295	0.999321	0.64136	0.0317113	0.836642	0.599375	-0.0102737	0.999996	0.591557	-0.0180911	0.999996	0.609836	0.000187558	0.999986	0.635735	0.0260869	0.998521	0.642237	0.0325886	0.999979	0.526788	-0.0828598	0.666525	0.643623	0.0339745	0.999996	0.640992	0.0313436	0.986373	0.617525	0.00787686	0.972395	0.67756	0.0679113	0.64306
	42142674	cg04984575			0.57472	-0.0239823	0.887366	0.590102	-0.00860018	0.998632	0.604804	0.00610122	0.993577	0.621387	0.0226849	0.999321	0.635533	0.0368308	0.730612	0.625037	0.0263346	0.999996	0.586195	-0.0125071	0.999996	0.619729	0.0210266	0.999986	0.59071	-0.00799278	0.998521	0.620372	0.0216699	0.999979	0.562439	-0.036263	0.875719	0.637223	0.0385204	0.999996	0.634982	0.0362798	0.972328	0.606666	0.00796335	0.963097	0.678937	0.0802351	0.481025
	42142700	cg02177317			0.617813	-0.0413856	0.582608	0.641767	-0.0174319	0.998632	0.668792	0.00959315	0.989974	0.647056	-0.0121422	0.999321	0.6925	0.0333013	0.598123	0.668637	0.0094382	0.999996	0.691806	0.0326075	0.999996	0.669562	0.0103632	0.999986	0.682116	0.0229175	0.994004	0.648736	-0.0104622	0.999979	0.636509	-0.0226894	0.887722	0.664171	0.00497264	0.999996	0.655785	-0.00341314	0.996533	0.66158	0.0023818	0.984122	0.673426	0.0142273	0.850833
	42142752	cg20529070			0.63545	-0.0151731	0.940756	0.69143	0.0408076	0.998632	0.685327	0.0347046	0.989974	0.603492	-0.0471302	0.999321	0.617418	-0.0332043	0.783443	0.632641	-0.0179816	0.999996	0.614686	-0.0359368	0.999996	0.616431	-0.0341921	0.999986	0.684676	0.0340537	0.998088	0.645066	-0.00555634	0.999979	0.595736	-0.054887	0.771386	0.681376	0.030753	0.999996	0.705988	0.0553655	0.936939	0.650586	-3.70888e-05	0.999924	0.754735	0.104113	0.385829
	42142785	cg18911945			0.494112	-0.0579875	0.548551	0.54237	-0.00972937	0.998632	0.538785	-0.0133142	0.989974	0.555708	0.00360891	0.999901	0.537337	-0.0147628	0.895875	0.550352	-0.00174728	0.999996	0.524488	-0.027611	0.999996	0.526186	-0.0259128	0.999986	0.512847	-0.039252	0.963669	0.510192	-0.0419073	0.999979	0.534297	-0.0178023	0.952	0.519096	-0.0330029	0.999996	0.629821	0.0777218	0.74765	0.535482	-0.0166175	0.896931	0.663067	0.110968	0.253486
	42142848	cg01877937			0.509008	-0.0294212	0.923998	0.58792	0.0494904	0.998632	0.583948	0.0455182	0.989974	0.467352	-0.0710769	0.999321	0.518338	-0.0200911	0.929462	0.475187	-0.0632422	0.999996	0.558328	0.0198988	0.999996	0.505023	-0.0334059	0.999986	0.549683	0.0112534	0.998521	0.539008	0.000579007	0.999979	0.468448	-0.069981	0.842805	0.557702	0.0192727	0.999996	0.669912	0.131483	0.819021	0.64526	0.106831	0.518713	0.667888	0.129459	0.499664
	42142853	cg08633313			0.566138	0.0207306	0.953517	0.608803	0.0633949	0.998632	0.610996	0.0655884	0.989974	0.532322	-0.0130861	0.999321	0.514464	-0.0309433	0.89571	0.516929	-0.0284788	0.999996	0.555222	0.00981455	0.999996	0.494903	-0.0505044	0.999986	0.572953	0.0275452	0.998521	0.53756	-0.00784758	0.999979	0.478698	-0.0667096	0.87467	0.57389	0.0284827	0.999996	0.693561	0.148153	0.802902	0.598201	0.0527934	0.824066	0.72517	0.179762	0.380426
	42142898	cg12699433			0.509387	-0.0298986	0.926431	0.602491	0.0632056	0.998632	0.563114	0.0238287	0.989974	0.475944	-0.063341	0.999321	0.396586	-0.142699	0.318497	0.503139	-0.0361457	0.999996	0.51199	-0.0272947	0.999996	0.517743	-0.0215421	0.999986	0.522682	-0.0166033	0.998521	0.577147	0.0378622	0.999979	0.409012	-0.130273	0.586861	0.579838	0.0405527	0.999996	0.666152	0.126867	0.85267	0.583236	0.0439512	0.854257	0.691624	0.152339	0.444464
	42142948	cg11319028			0.565245	0.0345057	0.933476	0.634409	0.10367	0.998632	0.526117	-0.00462295	0.99755	0.532655	0.00191552	0.999958	0.427899	-0.10284	0.635697	0.509018	-0.021721	0.999996	0.543849	0.0131097	0.999996	0.518598	-0.0121417	0.999986	0.532402	0.00166244	0.999914	0.588804	0.0580646	0.999979	0.451606	-0.079134	0.87848	0.55013	0.0193903	0.999996	0.600821	0.0700818	0.977661	0.535037	0.00429746	0.991425	0.572081	0.0413412	0.870924
	42142996	cg22601123			0.626182	0.036697	0.891916	0.624148	0.0346631	0.998632	0.645535	0.0560496	0.989974	0.505351	-0.0841347	0.999321	0.525875	-0.0636109	0.698685	0.544731	-0.0447544	0.999996	0.59991	0.010425	0.999996	0.513885	-0.0756002	0.999986	0.593324	0.00383816	0.999565	0.582417	-0.00706864	0.999979	0.500547	-0.0889382	0.731999	0.699935	0.11045	0.999996	0.721874	0.132389	0.783442	0.596085	0.00659923	0.981477	0.708859	0.119374	0.509407
	42143016	cg22330467			0.653142	0.00976251	0.982999	0.705978	0.0625976	0.998632	0.61901	-0.0243698	0.989974	0.576578	-0.0668015	0.999321	0.53789	-0.10549	0.619899	0.554902	-0.0884784	0.999996	0.591401	-0.0519785	0.999996	0.631159	-0.0122207	0.999986	0.694166	0.0507864	0.998521	0.650512	0.00713185	0.999979	0.589328	-0.0540518	0.935455	0.654404	0.0110244	0.999996	0.695653	0.0522727	0.986505	0.685743	0.0423626	0.894525	0.571888	-0.0714916	0.77183
	42143046	cg14306330			0.577998	0.133828	0.478061	0.478227	0.0340581	0.998632	0.448702	0.00453302	0.997054	0.398494	-0.0456752	0.999321	0.381687	-0.062482	0.750194	0.370014	-0.074155	0.999996	0.499978	0.0558084	0.999996	0.481824	0.0376544	0.999986	0.510095	0.0659253	0.989919	0.511621	0.0674519	0.999979	0.367541	-0.0766285	0.836583	0.499879	0.0557097	0.999996	0.550889	0.10672	0.912687	0.481503	0.0373336	0.88565	0.486509	0.0423395	0.836712
	42143081	cg01071811			0.622643	-0.0522531	0.856351	0.771874	0.0969774	0.998632	0.717502	0.0426062	0.989974	0.636006	-0.0388899	0.999321	0.638925	-0.0359711	0.874007	0.599215	-0.0756811	0.999996	0.638863	-0.0360334	0.999996	0.637498	-0.037398	0.999986	0.658685	-0.0162108	0.998521	0.641243	-0.0336534	0.999979	0.642173	-0.0327228	0.959127	0.644953	-0.029943	0.999996	0.715713	0.0408165	0.987608	0.665302	-0.00959409	0.976195	0.750761	0.0758648	0.710377
	42143097	cg02611863			0.640037	0.000927655	0.997615	0.665899	0.0267891	0.998632	0.699088	0.0599778	0.989974	0.588884	-0.050226	0.999321	0.589528	-0.0495817	0.724651	0.592152	-0.0469581	0.999996	0.606874	-0.0322354	0.999996	0.589237	-0.0498732	0.999986	0.659301	0.0201911	0.998521	0.645272	0.00616263	0.999979	0.576818	-0.0622915	0.804316	0.677926	0.0388167	0.999996	0.827368	0.188258	0.334671	0.693247	0.0541368	0.720607	0.710284	0.0711746	0.636381
	42143175	cg15330298			0.739611	0.0560687	0.836123	0.704753	0.0212107	0.998632	0.774206	0.0906631	0.989974	0.617798	-0.0657451	0.999321	0.658467	-0.0250757	0.91407	0.671744	-0.0117987	0.999996	0.667305	-0.0162373	0.999996	0.673073	-0.0104702	0.999986	0.712206	0.0286638	0.998521	0.691604	0.00806113	0.999979	0.640229	-0.0433134	0.935628	0.6893	0.00575762	0.999996	0.755311	0.0717683	0.963436	0.782501	0.0989586	0.581996	0.800769	0.117226	0.56054
	42143212	cg20252111			0.56572	-0.0224662	0.695837	0.597598	0.00941142	0.998632	0.591248	0.00306205	0.992913	0.5653	-0.0228863	0.999321	0.579716	-0.00847026	0.881908	0.551831	-0.0363552	0.780432	0.581211	-0.00697504	0.999996	0.586376	-0.00181022	0.999986	0.58943	0.00124377	0.99946	0.564973	-0.0232136	0.999979	0.577436	-0.0107506	0.938932	0.585132	-0.00305446	0.999996	0.603998	0.0158115	0.973204	0.588309	0.00012273	0.998933	0.62509	0.0369034	0.47135
	42143400	cg15302378			0.74539	0.0309847	0.819516	0.775508	0.0611024	0.998632	0.740814	0.0264089	0.989974	0.749417	0.0350112	0.999321	0.681901	-0.0325042	0.739196	0.6794	-0.0350051	0.999996	0.715262	0.000856575	0.999996	0.723434	0.00902828	0.999986	0.72193	0.00752464	0.998521	0.701136	-0.0132693	0.999979	0.740114	0.0257089	0.91783	0.747169	0.032764	0.999996	0.799326	0.0849203	0.711434	0.754397	0.0399917	0.690864	0.80877	0.0943645	0.350253
	42143490	cg09541000			0.741875	0.0546414	0.726085	0.744217	0.0569835	0.998632	0.776654	0.0894206	0.989974	0.678379	-0.0088539	0.999321	0.609115	-0.0781183	0.445476	0.67421	-0.0130233	0.999996	0.661721	-0.0255125	0.999996	0.652292	-0.0349417	0.999986	0.749108	0.0618747	0.927203	0.702462	0.0152285	0.999979	0.687049	-0.000184185	0.999731	0.751953	0.0647201	0.999996	0.832166	0.144933	0.476754	0.703398	0.0161652	0.931127	0.836364	0.149131	0.255122
	42143503	cg02472486			0.580735	0.0142128	0.947065	0.605727	0.0392045	0.998632	0.626227	0.0597047	0.989974	0.583388	0.0168654	0.999321	0.557555	-0.00896697	0.953444	0.570252	0.00372976	0.999996	0.55245	-0.014072	0.999996	0.508589	-0.057933	0.999986	0.60218	0.0356576	0.997726	0.56203	-0.00449254	0.999979	0.621161	0.0546391	0.787043	0.588137	0.0216148	0.999996	0.62316	0.056638	0.938288	0.584555	0.0180332	0.914982	0.645657	0.0791344	0.532934
	57414040	cg04132853	GNAS-NESP:TSS-DMR	P	0.709377	0.00539169	0.984582	0.731117	0.0271319	0.998632	0.663305	-0.0406799	0.989974	0.692648	-0.0113367	0.999321	0.737229	0.0332438	0.831498	0.67809	-0.0258952	0.999996	0.679808	-0.0241772	0.999996	0.729078	0.0250926	0.999986	0.72283	0.0188451	0.998521	0.726355	0.0223699	0.999979	0.677859	-0.0261262	0.953434	0.710649	0.00666379	0.999996	0.730272	0.0262868	0.989533	0.680616	-0.0233689	0.90559	0.786686	0.082701	0.583619
	57414060	cg25090051			0.658417	-0.00130009	0.996019	0.677679	0.0179613	0.998632	0.636658	-0.0230599	0.989974	0.653309	-0.00640837	0.999406	0.709786	0.0500685	0.665365	0.685286	0.0255685	0.999996	0.617144	-0.0425739	0.999996	0.70498	0.045263	0.999986	0.669796	0.0100789	0.998521	0.668597	0.00888	0.999979	0.618757	-0.0409605	0.879675	0.664918	0.00520074	0.999996	0.642479	-0.0172382	0.992644	0.69403	0.0343126	0.815368	0.66427	0.00455285	0.974745
	57414163	cg00732970			0.596911	0.0568988	0.587405	0.638591	0.0985794	0.998632	0.551666	0.0116541	0.989974	0.511304	-0.028708	0.999321	0.453994	-0.0860176	0.230947	0.53919	-0.000821455	0.999996	0.54509	0.00507868	0.999996	0.538732	-0.00128018	0.999986	0.509447	-0.0305653	0.996497	0.560452	0.0204402	0.999979	0.470414	-0.0695979	0.572074	0.562329	0.0223168	0.999996	0.616812	0.0767999	0.782079	0.653151	0.113139	0.165452	0.553644	0.0136325	0.898677
	57414218	cg17696847			0.629106	0.022609	0.923395	0.621494	0.0149964	0.998632	0.601984	-0.00451354	0.99607	0.556806	-0.0496912	0.999321	0.627375	0.0208779	0.900522	0.571328	-0.0351699	0.999996	0.57765	-0.028848	0.999996	0.640365	0.0338671	0.999986	0.623001	0.0165034	0.998521	0.617216	0.0107187	0.999979	0.565454	-0.0410431	0.900394	0.617829	0.0113319	0.999996	0.575581	-0.0309162	0.986482	0.667993	0.0614958	0.657878	0.641707	0.0352093	0.808649
	57414275	cg23732978			0.816225	0.10518	0.812967	0.787455	0.0764107	0.998632	0.560923	-0.150121	0.989974	0.520917	-0.190127	0.999321	0.625427	-0.0856172	0.803548	0.82321	0.112165	0.999996	0.833148	0.122103	0.999996	0.683672	-0.0273724	0.999986	0.710213	-0.000831705	0.999947	0.64731	-0.0637347	0.999979	0.635046	-0.0759981	0.932142	0.532204	-0.178841	0.999996	0.892982	0.181938	0.905002	0.923631	0.212586	0.45627	0.530076	-0.180968	0.597167
	57414352	cg20019489			0.866672	0.0334957	0.874194	0.855518	0.0223419	0.998632	0.822379	-0.0107976	0.991368	0.773688	-0.0594879	0.999321	0.742322	-0.0908542	0.405088	0.796122	-0.0370539	0.999996	0.753562	-0.0796138	0.999996	0.840386	0.00721009	0.999986	0.835874	0.00269785	0.999686	0.816793	-0.0163832	0.999979	0.795935	-0.0372415	0.914783	0.832072	-0.00110381	0.999996	0.833242	6.57396e-05	0.999956	0.816581	-0.0165957	0.935974	0.892736	0.0595594	0.682081
	57414408	cg02274728			0.648134	-0.0162983	0.952978	0.71013	0.0456977	0.998632	0.650225	-0.0142074	0.990144	0.539248	-0.125184	0.99707	0.566749	-0.0976826	0.422383	0.626982	-0.0374503	0.999996	0.650662	-0.0137697	0.999996	0.705879	0.0414465	0.999986	0.641366	-0.0230658	0.998521	0.662382	-0.00204963	0.999979	0.628606	-0.0358258	0.933074	0.677372	0.01294	0.999996	0.644254	-0.020178	0.992836	0.681774	0.0173415	0.940013	0.711983	0.0475509	0.766521
	57414530	cg12054318			0.619606	0.0281345	0.889699	0.673262	0.0817898	0.998632	0.646026	0.054554	0.989974	0.603555	0.0120835	0.999321	0.552684	-0.0387877	0.769678	0.539406	-0.0520662	0.999996	0.619343	0.0278715	0.999996	0.603863	0.0123909	0.999986	0.604998	0.0135263	0.998521	0.612504	0.0210323	0.999979	0.508463	-0.0830094	0.621123	0.607867	0.0163951	0.999996	0.649949	0.0584768	0.944513	0.610897	0.0194256	0.914921	0.69187	0.100398	0.458329
	57414540	cg25268451			0.663001	0.00283696	0.990721	0.699492	0.039328	0.998632	0.702638	0.0424734	0.989974	0.609418	-0.0507459	0.999321	0.614152	-0.0460126	0.687196	0.664882	0.00471748	0.999996	0.658285	-0.00187904	0.999996	0.642225	-0.0179396	0.999986	0.660724	0.000559878	0.999947	0.660506	0.000341494	0.999979	0.587943	-0.0722217	0.66123	0.674707	0.0145424	0.999996	0.717738	0.057574	0.936939	0.691396	0.0312313	0.830011	0.776262	0.116098	0.349119
	57414579	cg11996914			0.560987	-0.0150299	0.840307	0.58402	0.00800307	0.998632	0.604031	0.0280143	0.989974	0.57406	-0.00195677	0.999901	0.570916	-0.00510076	0.937797	0.569091	-0.00692558	0.999996	0.552797	-0.0232193	0.999996	0.561734	-0.0142829	0.999986	0.595927	0.0199101	0.976078	0.577943	0.00192681	0.999979	0.568616	-0.00740103	0.967739	0.571461	-0.00455602	0.999996	0.59487	0.0188539	0.967443	0.557924	-0.0180928	0.749111	0.596893	0.0208765	0.700796
	57414597	cg21330323			0.447599	-0.0638355	0.266513	0.519356	0.00792156	0.998632	0.524775	0.0133408	0.989974	0.492823	-0.0186117	0.999321	0.50344	-0.00799407	0.924621	0.501792	-0.0096428	0.999996	0.504824	-0.00661073	0.999996	0.506409	-0.00502545	0.999986	0.518757	0.00732261	0.998521	0.496361	-0.0150734	0.999979	0.497933	-0.0135014	0.947963	0.504281	-0.00715307	0.999996	0.50695	-0.0044845	0.995231	0.50566	-0.00577489	0.956533	0.527906	0.0164719	0.817112
	57414885	cg06163629			0.463945	-0.0685875	0.330631	0.544169	0.0116358	0.998632	0.523859	-0.00867348	0.989974	0.494466	-0.0380665	0.999321	0.522268	-0.0102647	0.91739	0.531155	-0.00137828	0.999996	0.497361	-0.0351721	0.999996	0.52346	-0.00907252	0.999986	0.530476	-0.00205719	0.99946	0.517237	-0.0152962	0.999979	0.510737	-0.0217955	0.913309	0.53505	0.0025175	0.999996	0.57862	0.0460872	0.900678	0.562212	0.0296789	0.730204	0.552378	0.0198453	0.813854
	57415145	cg00765653			0.590215	-0.0389331	0.546827	0.655346	0.0261973	0.998632	0.685505	0.0563562	0.989974	0.608291	-0.0208569	0.999321	0.620722	-0.00842605	0.913173	0.606312	-0.0228365	0.999996	0.614691	-0.0144576	0.999996	0.619535	-0.00961291	0.999986	0.65151	0.0223612	0.986455	0.627083	-0.00206536	0.999979	0.638725	0.00957672	0.964822	0.640318	0.01117	0.999996	0.656726	0.0275779	0.948885	0.653476	0.0243277	0.714489	0.673278	0.0441293	0.509489
	57415178	cg14728235			0.576842	-0.0392304	0.615921	0.588827	-0.027245	0.998632	0.642733	0.0266605	0.989974	0.624664	0.00859191	0.999321	0.603976	-0.0120959	0.886438	0.610645	-0.00542709	0.999996	0.639197	0.0231254	0.999996	0.58276	-0.0333125	0.999986	0.629213	0.0131414	0.998521	0.605598	-0.0104736	0.999979	0.598978	-0.0170938	0.930858	0.621361	0.00528926	0.999996	0.63843	0.022358	0.975855	0.615536	-0.000535689	0.996693	0.677196	0.0611241	0.414503
	57415378	cg05558390			0.30432	-0.0184706	0.932299	0.367432	0.0446414	0.998632	0.378496	0.0557055	0.989974	0.317757	-0.00503379	0.999901	0.276623	-0.0461671	0.703841	0.284644	-0.0381467	0.999996	0.333083	0.0102923	0.999996	0.304411	-0.0183795	0.999986	0.300573	-0.0222176	0.998521	0.313157	-0.00963321	0.999979	0.290396	-0.0323939	0.920746	0.290401	-0.0323896	0.999996	0.433358	0.110567	0.70188	0.373553	0.0507625	0.695644	0.35958	0.0367894	0.779489
	57415698	cg19296354			0.547785	-0.0327418	0.842799	0.624571	0.0440441	0.998632	0.649915	0.0693879	0.989974	0.557826	-0.0227015	0.999321	0.605947	0.0254194	0.842055	0.569844	-0.010683	0.999996	0.570213	-0.0103145	0.999996	0.590277	0.00974941	0.999986	0.544764	-0.0357631	0.995851	0.586869	0.00634187	0.999979	0.493604	-0.0869236	0.525173	0.631083	0.0505562	0.999996	0.688018	0.107491	0.648787	0.668368	0.087841	0.368599	0.687395	0.106868	0.367472
	57416222	cg24975842			0.436472	-0.0702121	0.393108	0.527516	0.0208324	0.998632	0.514158	0.00747415	0.990885	0.481746	-0.0249377	0.999321	0.535485	0.028801	0.751762	0.500586	-0.00609763	0.999996	0.508732	0.0020484	0.999996	0.517384	0.0106998	0.999986	0.519793	0.0131089	0.998521	0.488526	-0.0181576	0.999979	0.516493	0.00980931	0.97654	0.493547	-0.0131372	0.999996	0.575979	0.0692947	0.787572	0.568976	0.0622918	0.429424	0.560152	0.0534685	0.575942
	57416507	cg18619398			0.477213	-0.024504	0.864979	0.56209	0.0603735	0.998632	0.55295	0.0512332	0.989974	0.450734	-0.0509835	0.999321	0.48691	-0.0148069	0.897651	0.494058	-0.00765903	0.999996	0.492104	-0.00961312	0.999996	0.528253	0.0265358	0.999986	0.549982	0.0482645	0.917917	0.538049	0.0363319	0.999979	0.436771	-0.0649464	0.594929	0.535774	0.0340575	0.999996	0.549319	0.0476024	0.931918	0.551793	0.0500757	0.582343	0.56889	0.0671729	0.509304
	57416889	cg01355739			0.620355	-0.0299626	0.843276	0.702718	0.0524003	0.998632	0.704183	0.0538661	0.989974	0.61203	-0.0382874	0.999321	0.673853	0.0235359	0.840019	0.660605	0.0102873	0.999996	0.640777	-0.00954071	0.999996	0.62272	-0.0275973	0.999986	0.702342	0.0520246	0.921679	0.697613	0.0472956	0.999979	0.600239	-0.050078	0.769658	0.701225	0.0509081	0.999996	0.786558	0.136241	0.350037	0.760738	0.110421	0.202399	0.805293	0.154975	0.164982
	57417153	cg00952145			0.385685	-0.0376399	0.767937	0.465452	0.0421272	0.998632	0.484115	0.0607898	0.989974	0.379619	-0.0437062	0.999321	0.41939	-0.00393501	0.976557	0.403294	-0.020031	0.999996	0.418482	-0.00484288	0.999996	0.420323	-0.0030019	0.999986	0.442377	0.0190517	0.998521	0.442323	0.0189979	0.999979	0.356566	-0.0667587	0.595683	0.450401	0.0270758	0.999996	0.453603	0.0302777	0.97685	0.474877	0.0515521	0.582365	0.446118	0.0227931	0.826683
	57417234	cg20582984			0.780082	0.0278021	0.811659	0.833562	0.0812818	0.998632	0.797112	0.0448321	0.989974	0.758862	0.00658195	0.999321	0.671132	-0.0811481	0.18041	0.742477	-0.0098034	0.999996	0.75592	0.00363999	0.999996	0.731497	-0.0207834	0.999986	0.762947	0.0106665	0.998521	0.761293	0.00901307	0.999979	0.696771	-0.0555094	0.613334	0.767817	0.0155366	0.999996	0.859244	0.106964	0.377055	0.808961	0.0566814	0.448611	0.845236	0.0929558	0.285834
	57418016	cg18949315			0.626988	0.0426935	0.822076	0.625378	0.041084	0.998632	0.66526	0.0809657	0.989974	0.578476	-0.00581831	0.99988	0.529009	-0.0552851	0.663202	0.587908	0.00361362	0.999996	0.548718	-0.0355759	0.999996	0.580577	-0.00371746	0.999986	0.607934	0.0236399	0.998521	0.583329	-0.000965315	0.999979	0.565996	-0.0182982	0.969953	0.616331	0.0320365	0.999996	0.564746	-0.0195484	0.992524	0.5562	-0.0280945	0.87406	0.680152	0.0958578	0.505695
	57425980	cg18935491	GNAS-AS1:TSS-DMR	M	0.580503	-0.005853	0.975548	0.630864	0.0445071	0.998632	0.633933	0.0475771	0.989974	0.561144	-0.0252126	0.999321	0.56039	-0.0259659	0.810073	0.58122	-0.00513678	0.999996	0.590562	0.00420588	0.999996	0.591043	0.00468692	0.999986	0.550567	-0.0357898	0.986455	0.538832	-0.0475246	0.999979	0.594318	0.00796178	0.983298	0.574539	-0.0118175	0.999996	0.625476	0.0391199	0.960955	0.582064	-0.00429193	0.979564	0.683986	0.0976295	0.348129
	57425987	cg24203465			0.591696	0.0169843	0.927604	0.636672	0.0619601	0.998632	0.612215	0.0375034	0.989974	0.502205	-0.0725068	0.999321	0.576421	0.00170884	0.991113	0.581561	0.00684943	0.999996	0.553557	-0.0211553	0.999996	0.561829	-0.0128832	0.999986	0.570415	-0.0042973	0.999365	0.598013	0.023301	0.999979	0.482414	-0.0922976	0.458364	0.610419	0.0357073	0.999996	0.572489	-0.0022227	0.998734	0.597699	0.0229873	0.870805	0.663906	0.0891937	0.435666
	57425995	cg26102503			0.541005	-0.0132242	0.963719	0.583112	0.0288826	0.998632	0.597245	0.0430157	0.989974	0.521432	-0.0327976	0.999321	0.54401	-0.0102191	0.960281	0.512173	-0.042057	0.999996	0.546273	-0.0079565	0.999996	0.548095	-0.00613417	0.999986	0.615145	0.0609159	0.974905	0.585751	0.0315211	0.999979	0.517326	-0.0369036	0.93236	0.616891	0.0626616	0.999996	0.576296	0.0220666	0.992524	0.59163	0.0374006	0.84905	0.619049	0.0648199	0.694004
	57426132	cg03344105			0.60478	0.0267921	0.859636	0.65523	0.0772425	0.998632	0.626884	0.0488966	0.989974	0.527318	-0.0506695	0.999321	0.589008	0.0110205	0.93117	0.541869	-0.0361184	0.999996	0.542201	-0.0357868	0.999996	0.532145	-0.0458428	0.999986	0.627474	0.0494866	0.927746	0.596532	0.0185445	0.999979	0.523017	-0.0549703	0.716524	0.599682	0.0216948	0.999996	0.705486	0.127499	0.384111	0.641331	0.063344	0.489347	0.703165	0.125177	0.235348
	57426139	cg14660776			0.51503	0.0462948	0.826274	0.564681	0.0959451	0.998632	0.538061	0.0693253	0.989974	0.440218	-0.0285171	0.999321	0.460372	-0.00836307	0.96635	0.463721	-0.00501474	0.999996	0.475872	0.00713675	0.999996	0.475087	0.00635122	0.999986	0.520854	0.0521189	0.98804	0.485215	0.0164794	0.999979	0.417218	-0.0515174	0.871394	0.518753	0.0500172	0.999996	0.585203	0.116467	0.78326	0.554293	0.0855577	0.536253	0.598765	0.13003	0.406564
	57426216	cg19592829			0.576164	0.030492	0.858299	0.599674	0.0540018	0.998632	0.59769	0.0520179	0.989974	0.557204	0.0115328	0.999321	0.53875	-0.00692187	0.963642	0.551156	0.00548399	0.999996	0.538246	-0.00742617	0.999996	0.558364	0.0126919	0.999986	0.608074	0.0624028	0.8918	0.546432	0.000760519	0.999979	0.516983	-0.0286891	0.925461	0.554135	0.00846346	0.999996	0.567033	0.0213609	0.989499	0.548748	0.0030763	0.987526	0.616234	0.0705627	0.5642
	57426241	cg20401058			0.59114	0.0455745	0.852165	0.6236	0.0780347	0.998632	0.597213	0.0516479	0.989974	0.526007	-0.0195583	0.999321	0.468417	-0.0771477	0.60316	0.511135	-0.0344305	0.999996	0.540521	-0.00504397	0.999996	0.546923	0.00135782	0.999986	0.55969	0.014125	0.998521	0.579046	0.0334808	0.999979	0.495675	-0.0498902	0.898821	0.596804	0.0512393	0.999996	0.675398	0.129832	0.781091	0.651966	0.106401	0.474443	0.649248	0.103683	0.558741
	57426265	cg09123158			0.749675	-0.0148214	0.946727	0.791026	0.0265296	0.998632	0.753836	-0.0106609	0.990636	0.728825	-0.0356717	0.999321	0.811482	0.0469855	0.692133	0.774791	0.0102947	0.999996	0.673547	-0.0909494	0.999996	0.750617	-0.0138801	0.999986	0.755407	-0.00908956	0.998521	0.81388	0.0493828	0.999979	0.737496	-0.0270003	0.940311	0.762385	-0.00211179	0.999996	0.839737	0.0752398	0.8846	0.79201	0.0275134	0.861719	0.839602	0.0751052	0.5677
	57426275	cg19140375			0.521066	-0.0186767	0.923545	0.595001	0.0552586	0.998632	0.541029	0.00128597	0.998637	0.532933	-0.00680989	0.999324	0.523777	-0.0159659	0.908933	0.520275	-0.019468	0.999996	0.497866	-0.0418773	0.999996	0.553491	0.0137484	0.999986	0.530136	-0.00960655	0.998521	0.511106	-0.0286369	0.999979	0.550289	0.0105466	0.980425	0.512365	-0.0273774	0.999996	0.626398	0.0866556	0.798843	0.59285	0.0531072	0.638743	0.558	0.0182575	0.882345
	57426323	cg11669839			0.497562	0.0292699	0.873862	0.531231	0.0629379	0.998632	0.512952	0.0446593	0.989974	0.456904	-0.0113881	0.999321	0.440222	-0.0280707	0.833066	0.456152	-0.0121407	0.999996	0.470584	0.00229136	0.999996	0.452811	-0.0154818	0.999986	0.512362	0.0440699	0.984161	0.500396	0.0321037	0.999979	0.415387	-0.0529057	0.803401	0.506512	0.0382197	0.999996	0.474739	0.00644645	0.996366	0.439102	-0.029191	0.846537	0.540161	0.0718685	0.575536
	57426369	cg17841572			0.550189	0.0380374	0.831885	0.58043	0.0682781	0.998632	0.561	0.0488482	0.989974	0.486259	-0.0258923	0.999321	0.497952	-0.0141992	0.928442	0.552151	0.0399991	0.999996	0.481927	-0.0302247	0.999996	0.506994	-0.00515758	0.999986	0.543339	0.0311873	0.998521	0.523134	0.0109828	0.999979	0.49215	-0.0200019	0.96259	0.541152	0.0290005	0.999996	0.64494	0.132788	0.549296	0.530088	0.0179365	0.920813	0.595505	0.0833532	0.534375
	57426375	cg25229306			0.654845	0.0624227	0.608037	0.67139	0.0789679	0.998632	0.653482	0.0610592	0.989974	0.601226	0.0088035	0.999321	0.606981	0.0145583	0.916172	0.606061	0.0136387	0.999996	0.592327	-9.5152e-05	0.999996	0.595697	0.00327421	0.999986	0.630516	0.038094	0.989947	0.622772	0.0303496	0.999979	0.558579	-0.0338436	0.897748	0.629411	0.0369887	0.999996	0.704338	0.111916	0.598759	0.631738	0.0393156	0.748787	0.723014	0.130592	0.25902
	57426384	cg14482474			0.63322	0.0375566	0.817884	0.634637	0.0389739	0.998632	0.62629	0.0306275	0.989974	0.550674	-0.0449891	0.999321	0.609516	0.0138535	0.924468	0.595969	0.000305915	0.999996	0.575983	-0.0196796	0.999996	0.568685	-0.0269781	0.999986	0.635307	0.0396438	0.990386	0.644482	0.0488186	0.999979	0.525952	-0.0697106	0.668911	0.594462	-0.00120118	0.999996	0.644237	0.0485741	0.953958	0.633573	0.0379104	0.77441	0.678063	0.0824005	0.508064
	57426392	cg08166863			0.592263	0.0215748	0.853359	0.586421	0.0157332	0.998632	0.624668	0.0539806	0.989974	0.552634	-0.0180543	0.999321	0.564015	-0.00667291	0.94739	0.562898	-0.00779019	0.999996	0.560967	-0.00972088	0.999996	0.549852	-0.0208355	0.999986	0.578346	0.00765817	0.998521	0.579939	0.0092516	0.999979	0.565132	-0.00555592	0.984749	0.553766	-0.0169223	0.999996	0.628573	0.0578847	0.817401	0.576246	0.0055581	0.965165	0.665176	0.0944884	0.248495
	57426396	cg11285807			0.458908	-0.0266204	0.818296	0.53523	0.0497017	0.998632	0.500806	0.0152778	0.989974	0.483731	-0.00179715	0.999901	0.506076	0.0205481	0.820825	0.473802	-0.0117262	0.999996	0.471148	-0.0143804	0.999996	0.484896	-0.000631994	0.999986	0.501255	0.0157274	0.998521	0.475147	-0.0103812	0.999979	0.465923	-0.0196055	0.932407	0.468008	-0.0175197	0.999996	0.5414	0.0558725	0.852415	0.472395	-0.0131328	0.910578	0.509732	0.0242044	0.781548
	57426421	cg06200857			0.667143	0.0382326	0.721752	0.674133	0.0452226	0.998632	0.661057	0.0321459	0.989974	0.596176	-0.0327348	0.999321	0.615294	-0.0136164	0.897308	0.612535	-0.0163753	0.999996	0.640151	0.0112403	0.999996	0.633999	0.00508829	0.999986	0.714065	0.0851545	0.514502	0.643155	0.0142444	0.999979	0.591428	-0.0374825	0.812812	0.67097	0.0420598	0.999996	0.660259	0.0313486	0.969381	0.64891	0.0199998	0.857801	0.719173	0.0902623	0.319552
	57426426	cg08091561			0.58118	0.00183637	0.993834	0.600657	0.0213127	0.998632	0.631225	0.0518808	0.989974	0.534543	-0.0448008	0.999321	0.570051	-0.00929258	0.948657	0.588862	0.00951797	0.999996	0.590363	0.0110193	0.999996	0.561969	-0.0173748	0.999986	0.613476	0.0341318	0.997568	0.601218	0.0218738	0.999979	0.532552	-0.0467919	0.822273	0.614143	0.0347992	0.999996	0.618147	0.0388036	0.970839	0.608068	0.0287238	0.836008	0.635714	0.0563703	0.637063
	57426539	cg22860367			0.496022	-0.00245092	0.990083	0.558042	0.0595691	0.998632	0.51871	0.0202375	0.989974	0.450189	-0.0482839	0.999321	0.479889	-0.0185842	0.869765	0.518623	0.0201501	0.999996	0.512686	0.0142135	0.999996	0.478879	-0.0195943	0.999986	0.527359	0.0288864	0.99814	0.522829	0.0243563	0.999979	0.448409	-0.050064	0.741013	0.513695	0.0152216	0.999996	0.505751	0.00727833	0.994968	0.500912	0.0024393	0.98837	0.569005	0.0705321	0.496402
	57426546	cg07947033			0.527109	-0.0133627	0.952019	0.617758	0.0772859	0.998632	0.586956	0.0464839	0.989974	0.51825	-0.0222222	0.999321	0.54932	0.00884832	0.95556	0.535379	-0.00509231	0.999996	0.592136	0.051664	0.999996	0.541135	0.000662966	0.999986	0.535156	-0.00531622	0.999074	0.536079	-0.00439241	0.999979	0.525289	-0.0151827	0.972721	0.534629	-0.00584271	0.999996	0.571836	0.031364	0.982727	0.509553	-0.0309186	0.837445	0.591722	0.05125	0.690818
	57426571	cg06693667			0.562605	-0.00873165	0.967751	0.63614	0.0648032	0.998632	0.604464	0.033127	0.989974	0.566002	-0.00533463	0.999582	0.5729	0.00156287	0.992378	0.564708	-0.00662878	0.999996	0.573764	0.00242682	0.999996	0.589712	0.0183752	0.999986	0.581267	0.00992972	0.998521	0.616037	0.0446996	0.999979	0.496767	-0.0745701	0.620484	0.592368	0.0210311	0.999996	0.59951	0.0281726	0.984651	0.578818	0.00748094	0.968093	0.636332	0.0649947	0.595761
	57426581	cg15631127			0.516146	-0.0457951	0.455749	0.578078	0.0161371	0.998632	0.581356	0.0194157	0.989974	0.558212	-0.00372861	0.999324	0.582809	0.0208678	0.747302	0.55013	-0.0118109	0.999996	0.562914	0.0009735	0.999996	0.574997	0.0130558	0.999986	0.559078	-0.00286248	0.999055	0.551732	-0.0102089	0.999979	0.553133	-0.00880783	0.969158	0.560327	-0.00161369	0.999996	0.584213	0.0222721	0.970425	0.577066	0.0151256	0.851559	0.564592	0.00265126	0.971477
	57426627	cg23484981			0.494729	0.0154866	0.948995	0.584084	0.104842	0.998632	0.527814	0.0485714	0.989974	0.451903	-0.0273391	0.999321	0.48141	0.00216781	0.990826	0.474996	-0.00424579	0.999996	0.477745	-0.00149753	0.999996	0.498114	0.0188713	0.999986	0.578786	0.0995434	0.719429	0.54268	0.063438	0.999979	0.447244	-0.0319982	0.930886	0.498181	0.0189386	0.999996	0.528331	0.0490888	0.967098	0.515726	0.0364837	0.820186	0.532838	0.0535961	0.703469
	57426744	cg04677683			0.581143	0.038755	0.77526	0.609278	0.0668901	0.998632	0.586581	0.0441936	0.989974	0.523669	-0.0187187	0.999321	0.529977	-0.0124102	0.923621	0.563392	0.0210042	0.999996	0.524802	-0.0175852	0.999996	0.535423	-0.00696452	0.999986	0.590635	0.0482476	0.939686	0.555508	0.0131204	0.999979	0.46989	-0.0724973	0.578636	0.57872	0.0363328	0.999996	0.596598	0.0542104	0.922284	0.584802	0.0424144	0.692779	0.619852	0.0774649	0.481132
	57426750	cg15160445			0.645114	0.0207156	0.888766	0.674414	0.0500158	0.998632	0.677525	0.0531269	0.989974	0.617721	-0.00667712	0.999321	0.597011	-0.027387	0.780254	0.632893	0.00849508	0.999996	0.644758	0.0203604	0.999996	0.633168	0.00877029	0.999986	0.683941	0.0595426	0.819762	0.649178	0.0247798	0.999979	0.58576	-0.0386374	0.823985	0.654409	0.0300106	0.999996	0.675411	0.0510129	0.9156	0.624016	-0.000382001	0.998248	0.737012	0.112614	0.246324
	57426758	cg25326570			0.623738	0.0341	0.728436	0.652751	0.0631129	0.998632	0.628427	0.0387891	0.989974	0.545524	-0.0441144	0.999321	0.573224	-0.0164142	0.856379	0.606309	0.0166702	0.999996	0.583954	-0.005684	0.999996	0.571653	-0.0179852	0.999986	0.609754	0.020116	0.998521	0.625563	0.0359249	0.999979	0.530918	-0.0587208	0.54604	0.601335	0.0116971	0.999996	0.620478	0.03084	0.961615	0.648302	0.0586637	0.39477	0.64846	0.0588212	0.486163
	57426760	cg23249369			0.589014	-0.00841794	0.961004	0.646867	0.0494352	0.998632	0.629797	0.0323652	0.989974	0.603403	0.00597155	0.999324	0.625982	0.0285506	0.76667	0.605581	0.00814899	0.999996	0.61476	0.0173288	0.999996	0.594447	-0.00298456	0.999986	0.611905	0.0144731	0.998521	0.600217	0.00278538	0.999979	0.601919	0.00448765	0.990039	0.596776	-0.000655195	0.999996	0.645218	0.0477866	0.925639	0.600134	0.00270286	0.986322	0.678697	0.0812654	0.405698
	57426790	cg01715551			0.537923	0.0316556	0.821017	0.581414	0.0751465	0.998632	0.552013	0.0457461	0.989974	0.475012	-0.0312551	0.999321	0.541177	0.0349098	0.724455	0.534723	0.0284555	0.999996	0.493741	-0.0125263	0.999996	0.538531	0.0322636	0.999986	0.559775	0.0535082	0.898021	0.557561	0.0512937	0.999979	0.448092	-0.0581752	0.680799	0.577324	0.0710571	0.999996	0.476316	-0.0299514	0.977127	0.515988	0.00972075	0.949813	0.542328	0.0360612	0.731352
	57426802	cg14176797			0.547094	-0.0029719	0.988882	0.610875	0.0608089	0.998632	0.589029	0.038963	0.989974	0.53947	-0.0105967	0.999321	0.561553	0.0114869	0.931295	0.567214	0.0171476	0.999996	0.526029	-0.0240374	0.999996	0.530774	-0.0192923	0.999986	0.59049	0.0404241	0.978052	0.579774	0.029708	0.999979	0.470892	-0.0791743	0.537847	0.563316	0.0132495	0.999996	0.565106	0.0150402	0.992524	0.550645	0.000579022	0.997563	0.61127	0.0612042	0.587814
	57426836	cg04457481			0.557398	0.0152746	0.941673	0.637947	0.0958231	0.998632	0.557707	0.0155829	0.989974	0.511969	-0.0301547	0.999321	0.573423	0.0312993	0.803577	0.564882	0.0227583	0.999996	0.547861	0.00573766	0.999996	0.56366	0.0215359	0.999986	0.607055	0.0649316	0.884643	0.564188	0.0220646	0.999979	0.496805	-0.0453189	0.844134	0.556993	0.0148692	0.999996	0.59826	0.056136	0.937894	0.551746	0.0096222	0.958382	0.620724	0.0786003	0.530687
	57426859	cg27262796			0.546055	-0.0362701	0.698794	0.652234	0.0699085	0.998632	0.630238	0.047912	0.989974	0.543539	-0.0387867	0.999321	0.54203	-0.0402952	0.552658	0.591146	0.00882056	0.999996	0.588796	0.00647014	0.999996	0.584811	0.00248589	0.999986	0.587934	0.00560846	0.998521	0.594657	0.0123312	0.999979	0.539673	-0.0426528	0.716035	0.605364	0.0230381	0.999996	0.599398	0.0170728	0.987113	0.528329	-0.0539968	0.43615	0.67548	0.093154	0.252794
	57426932	cg21938532			0.577827	0.0110123	0.951221	0.659603	0.0927891	0.998632	0.606503	0.039689	0.989974	0.568434	0.00161967	0.999901	0.600734	0.0339197	0.732282	0.591132	0.024318	0.999996	0.576575	0.00976121	0.999996	0.563961	-0.00285363	0.999986	0.624664	0.0578498	0.862672	0.570216	0.00340151	0.999979	0.552304	-0.0145105	0.966819	0.580058	0.0132441	0.999996	0.624691	0.0578765	0.897967	0.574159	0.00734446	0.9632	0.661081	0.0942668	0.362052
	57426936	cg03606258			0.602185	0.0208189	0.882853	0.651099	0.0697327	0.998632	0.617951	0.0365846	0.989974	0.556164	-0.0252023	0.999321	0.604712	0.0233459	0.810764	0.603636	0.0222698	0.999996	0.569522	-0.0118442	0.999996	0.589715	0.00834861	0.999986	0.653265	0.0718987	0.670472	0.614045	0.0326789	0.999979	0.521605	-0.0597611	0.610307	0.611017	0.0296512	0.999996	0.614278	0.0329116	0.967488	0.60698	0.0256134	0.810882	0.653761	0.0723948	0.447477
	57426951	cg22989942			0.571495	-0.0184298	0.866026	0.625768	0.035843	0.998632	0.594139	0.00421381	0.993575	0.597579	0.00765379	0.999321	0.639509	0.0495837	0.380231	0.634824	0.0448987	0.930218	0.623772	0.0338471	0.999996	0.599156	0.00923039	0.999986	0.618359	0.0284339	0.97365	0.591007	0.00108153	0.999979	0.636485	0.0465603	0.6261	0.626602	0.0366769	0.999996	0.628749	0.0388241	0.918504	0.576314	-0.0136115	0.888906	0.614881	0.0249561	0.742801
	57426980	cg18224653			0.460362	-0.0518905	0.41077	0.543018	0.0307649	0.998632	0.525599	0.0133466	0.989974	0.507777	-0.00447603	0.999321	0.551835	0.0395822	0.479702	0.466023	-0.0462297	0.863777	0.527513	0.0152606	0.999996	0.531296	0.019043	0.999986	0.538024	0.0257713	0.978876	0.508659	-0.00359346	0.999979	0.508983	-0.0032701	0.990045	0.499708	-0.0125446	0.999996	0.539991	0.0277385	0.955879	0.508114	-0.00413906	0.970322	0.521586	0.00933361	0.899563
	57427011	cg14309385			0.548744	-0.0120196	0.897012	0.54776	-0.0130038	0.998632	0.590071	0.0293068	0.989974	0.545823	-0.0149411	0.999321	0.57118	0.0104157	0.877857	0.56305	0.00228592	0.999996	0.544633	-0.0161306	0.999996	0.56544	0.00467667	0.999986	0.5799	0.0191358	0.991803	0.561353	0.000588858	0.999979	0.563819	0.0030551	0.98924	0.571902	0.0111383	0.999996	0.580165	0.019401	0.97265	0.563809	0.00304541	0.974412	0.56962	0.00885614	0.887467
	57427018	cg05309239			0.47383	-0.034352	0.782621	0.548096	0.039914	0.998632	0.545618	0.0374351	0.989974	0.481086	-0.0270966	0.999321	0.522986	0.0148036	0.895875	0.512734	0.00455134	0.999996	0.515388	0.00720531	0.999996	0.527026	0.018844	0.999986	0.524742	0.0165592	0.998521	0.501611	-0.00657177	0.999979	0.531963	0.0237808	0.924056	0.514679	0.00649622	0.999996	0.530384	0.0222017	0.985172	0.529128	0.020946	0.86207	0.534355	0.0261729	0.791293
	57427031	cg12573482			0.532014	0.0305992	0.788975	0.570628	0.0692132	0.998632	0.526114	0.0246992	0.989974	0.469951	-0.0314643	0.999321	0.52046	0.019045	0.842776	0.500211	-0.00120459	0.999996	0.522192	0.0207762	0.999996	0.518501	0.0170859	0.999986	0.561978	0.0605622	0.754175	0.539223	0.0378078	0.999979	0.447913	-0.0535025	0.642552	0.546409	0.0449934	0.999996	0.529316	0.027901	0.973228	0.523121	0.0217053	0.83692	0.583965	0.0825501	0.353567
	57427047	cg01017090			0.457509	-0.0157253	0.885575	0.571479	0.0982443	0.691407	0.469064	-0.00417046	0.993263	0.472418	-0.000816323	0.999901	0.521241	0.0480065	0.37475	0.485672	0.0124371	0.999996	0.494773	0.0215381	0.999996	0.510946	0.0377108	0.999986	0.507241	0.0340059	0.926708	0.491766	0.0185312	0.999979	0.485602	0.0123668	0.955873	0.490651	0.0174161	0.999996	0.514308	0.0410728	0.892662	0.465958	-0.00727691	0.945526	0.531355	0.05812	0.427
	57427104	cg06324048			0.706951	0.0675423	0.567671	0.78502	0.145611	0.862854	0.714489	0.0750808	0.989974	0.609652	-0.0297568	0.999321	0.687068	0.0476596	0.648638	0.593276	-0.0461329	0.999996	0.678393	0.0389844	0.999996	0.665832	0.0264229	0.999986	0.73748	0.098071	0.603784	0.70439	0.064981	0.999979	0.604493	-0.0349162	0.893716	0.684931	0.0455221	0.999996	0.636209	-0.00319942	0.99814	0.634655	-0.00475392	0.979857	0.766961	0.127552	0.273526
	57427118	cg13728472			0.417233	0.012357	0.915657	0.457607	0.0527311	0.998632	0.410699	0.00582253	0.990885	0.397175	-0.00770164	0.999321	0.429346	0.0244698	0.722788	0.411504	0.00662804	0.999996	0.380196	-0.0246806	0.999996	0.442722	0.0378453	0.999986	0.38349	-0.0213865	0.99736	0.371992	-0.0328845	0.999979	0.37113	-0.033746	0.766348	0.375202	-0.0296738	0.999996	0.418947	0.014071	0.987764	0.415734	0.0108581	0.912255	0.422734	0.0178582	0.808084
	57427147	cg24617313			0.448717	-0.0252098	0.692939	0.513229	0.0393018	0.998632	0.500296	0.0263687	0.989974	0.500311	0.026384	0.999321	0.495529	0.0216017	0.671658	0.495535	0.021608	0.999996	0.502202	0.0282749	0.999996	0.490443	0.0165159	0.999986	0.480184	0.00625684	0.998521	0.480624	0.00669693	0.999979	0.456455	-0.0174726	0.885121	0.463113	-0.0108139	0.999996	0.484555	0.0106283	0.988158	0.487696	0.0137691	0.835516	0.509076	0.035149	0.541319
	57427171	cg03908391			0.569775	-0.110522	0.347338	0.790903	0.110606	0.998632	0.686244	0.0059473	0.994805	0.604958	-0.0753394	0.999321	0.762732	0.0824347	0.437538	0.726981	0.0466844	0.999996	0.712935	0.0326381	0.999996	0.679194	-0.00110295	0.999986	0.699262	0.0189652	0.998521	0.701524	0.0212271	0.999979	0.741243	0.0609461	0.784964	0.70042	0.0201228	0.999996	0.662006	-0.0182914	0.992644	0.657354	-0.0229425	0.899384	0.63582	-0.0444773	0.748455
	57427174	cg22290117			0.651023	-0.0394965	0.70224	0.76778	0.0772609	0.998632	0.696851	0.00633189	0.991932	0.606351	-0.0841687	0.89405	0.683739	-0.00677999	0.95132	0.625135	-0.0653844	0.773647	0.691038	0.000518416	0.999996	0.689127	-0.00139275	0.999986	0.750374	0.0598544	0.766711	0.687233	-0.00328636	0.999979	0.695437	0.0049178	0.988162	0.732066	0.0415469	0.999996	0.700911	0.0103918	0.993727	0.702179	0.0116595	0.926098	0.759162	0.0686424	0.451691
	57427211	cg26496204			0.55693	-0.0310543	0.78819	0.67268	0.0846962	0.998632	0.644125	0.0561409	0.989974	0.548131	-0.0398533	0.999321	0.629092	0.0411078	0.592953	0.605543	0.0175586	0.999996	0.605336	0.0173517	0.999996	0.609324	0.0213404	0.999986	0.65061	0.0626255	0.740413	0.61589	0.027906	0.999979	0.547524	-0.0404599	0.781091	0.609471	0.0214866	0.999996	0.606303	0.0183195	0.987578	0.59677	0.00878637	0.94734	0.620129	0.0321453	0.723869
	57427238	cg16833551			0.789388	-0.00615719	0.955548	0.855715	0.0601696	0.998632	0.831392	0.0358466	0.989974	0.727961	-0.0675842	0.762429	0.837601	0.0420558	0.373817	0.809225	0.0136792	0.999996	0.779662	-0.0158829	0.999996	0.818648	0.023103	0.999986	0.835657	0.0401116	0.797263	0.827818	0.0322727	0.999979	0.767831	-0.0277141	0.790168	0.804857	0.00931156	0.999996	0.81042	0.0148745	0.984653	0.815321	0.0197755	0.773282	0.869019	0.0734737	0.243584
	57427413	cg25652859			0.351683	-0.0158604	0.936156	0.509084	0.141541	0.910684	0.347492	-0.0200515	0.989974	0.307652	-0.0598905	0.999321	0.406327	0.0387841	0.730133	0.360549	-0.0069944	0.999996	0.354639	-0.0129038	0.999996	0.386736	0.0191926	0.999986	0.427221	0.0596782	0.901897	0.432768	0.0652254	0.999979	0.323315	-0.0442285	0.839406	0.401401	0.0338577	0.999996	0.330878	-0.0366646	0.973416	0.385718	0.0181749	0.90845	0.376766	0.00922315	0.940874
	57427427	cg12321149			0.372011	-0.00213235	0.994598	0.521206	0.147063	0.998632	0.401958	0.0278152	0.989974	0.36341	-0.0107336	0.999321	0.369883	-0.00426045	0.983155	0.406336	0.0321933	0.999996	0.373997	-0.000146125	0.999996	0.398599	0.0244561	0.999986	0.504433	0.130289	0.588234	0.444182	0.0700388	0.999979	0.389685	0.0155416	0.977298	0.414381	0.0402377	0.999996	0.385723	0.0115802	0.99475	0.386259	0.0121155	0.958172	0.436162	0.062019	0.68903
	57427444	cg06065549			0.474109	0.0184401	0.932353	0.571013	0.115343	0.998632	0.469632	0.0139628	0.989974	0.409672	-0.0459975	0.999321	0.471181	0.0155117	0.920462	0.436656	-0.0190133	0.999996	0.495023	0.0393538	0.999996	0.463292	0.00762262	0.999986	0.560739	0.10507	0.629753	0.50507	0.0494009	0.999979	0.45902	0.00335078	0.995089	0.495236	0.0395668	0.999996	0.426696	-0.0289734	0.985738	0.49824	0.0425711	0.758267	0.46941	0.0137409	0.919802
	57427473	cg07105596			0.328412	-0.0621732	0.64618	0.48401	0.0934248	0.998632	0.382428	-0.00815732	0.992576	0.40203	0.0114455	0.999321	0.468254	0.0776695	0.416321	0.373014	-0.0175713	0.999996	0.463237	0.0726516	0.999996	0.388412	-0.00217251	0.999986	0.451119	0.0605341	0.918405	0.368469	-0.0221163	0.999979	0.446807	0.0562218	0.779801	0.38577	-0.00481524	0.999996	0.410617	0.0200322	0.991099	0.37674	-0.0138454	0.939048	0.391217	0.000632213	0.996452
	57427484	cg27304369			0.380939	-0.0622099	0.71055	0.53597	0.0928213	0.998632	0.430064	-0.0130849	0.990144	0.440376	-0.0027732	0.999901	0.500469	0.0573197	0.658038	0.431292	-0.0118572	0.999996	0.454367	0.0112177	0.999996	0.475724	0.032575	0.999986	0.514961	0.0718118	0.910009	0.424324	-0.0188251	0.999979	0.476978	0.033829	0.928674	0.455721	0.0125716	0.999996	0.463836	0.0206865	0.992347	0.439542	-0.00360745	0.987928	0.498279	0.0551296	0.70555
	57427494	cg26811638			0.327172	-0.0468158	0.714608	0.469203	0.0952155	0.998632	0.425735	0.0517478	0.989974	0.391292	0.0173046	0.999321	0.436714	0.0627264	0.467114	0.397728	0.02374	0.999996	0.418808	0.0448208	0.999996	0.428607	0.0546193	0.999986	0.44516	0.0711723	0.78384	0.385831	0.011843	0.999979	0.395362	0.0213745	0.946703	0.358709	-0.0152791	0.999996	0.326915	-0.0470725	0.946773	0.377247	0.00325929	0.985498	0.344192	-0.0297958	0.788101
	57427496	cg26534489			0.385486	-0.0224439	0.853071	0.501953	0.0940232	0.998632	0.400469	-0.0074607	0.990177	0.408598	0.000668476	0.999958	0.519129	0.111199	0.0563897	0.418331	0.0104015	0.999996	0.462258	0.0543281	0.999996	0.481312	0.0733816	0.850767	0.476407	0.0684771	0.636311	0.431354	0.023424	0.999979	0.446099	0.0381688	0.782765	0.40698	-0.000950392	0.999996	0.40242	-0.00550974	0.995219	0.455409	0.047479	0.531341	0.367101	-0.0408291	0.638728
	57427504	cg08587534			0.494375	-0.0505212	0.485741	0.597976	0.0530794	0.998632	0.519511	-0.0253854	0.989974	0.537666	-0.00723015	0.999321	0.60115	0.0562537	0.314242	0.546523	0.00162721	0.999996	0.596023	0.0511265	0.999996	0.581505	0.0366091	0.999986	0.568597	0.0237003	0.994475	0.515218	-0.0296779	0.999979	0.568259	0.0233625	0.88995	0.5639	0.019004	0.999996	0.547527	0.00263077	0.997856	0.48687	-0.0580258	0.359081	0.573825	0.0289292	0.709708
	57427557	cg14564778			0.417109	-0.0517129	0.72823	0.562339	0.0935174	0.998632	0.5095	0.0406788	0.989974	0.501649	0.0328272	0.999321	0.4754	0.00657812	0.967289	0.512323	0.043502	0.999996	0.465341	-0.00348049	0.999996	0.474613	0.00579139	0.999986	0.532781	0.0639599	0.900834	0.473002	0.00418085	0.999979	0.509399	0.0405777	0.876773	0.503082	0.0342605	0.999996	0.466267	-0.00255489	0.998688	0.424211	-0.0446104	0.731215	0.428635	-0.0401862	0.750989
	57427643	cg01817393			0.327091	-0.0801675	0.827786	0.715061	0.307802	0.998632	0.396311	-0.0109474	0.995085	0.479032	0.0717732	0.999321	0.439867	0.0326086	0.919573	0.467419	0.0601603	0.999996	0.456894	0.0496356	0.999996	0.268875	-0.138384	0.999986	0.473311	0.0660524	0.998521	0.484324	0.077065	0.999979	0.450321	0.0430626	0.960265	0.435806	0.0285473	0.999996	0.371364	-0.0358944	0.992644	0.490795	0.0835364	0.777391	0.419287	0.0120285	0.967937
	57427651	cg02890368			0.243814	0.00929177	0.981963	0.896839	0.662317	0.0116808	0.28409	0.0495684	0.989974	0.303236	0.0687144	0.999321	0.227066	-0.00745602	0.979237	0.269109	0.0345868	0.999996	0.26106	0.0265378	0.999996	0.243043	0.00852155	0.999986	0.402268	0.167746	0.665516	0.273369	0.0388472	0.999979	0.334921	0.100399	0.769537	0.330385	0.0958635	0.999996	0.245437	0.0109148	0.996402	0.169513	-0.0650092	0.786709	0.235007	0.000484771	0.99851
	57427714	cg04257105			0.39237	-0.059076	0.624825	0.520253	0.0688071	0.998632	0.464892	0.0134453	0.989974	0.445368	-0.00607794	0.999387	0.514929	0.0634823	0.482048	0.446158	-0.00528797	0.999996	0.452141	0.000694493	0.999996	0.438033	-0.0134133	0.999986	0.510199	0.058753	0.897048	0.479287	0.0278411	0.999979	0.482006	0.0305599	0.909846	0.445758	-0.00568797	0.999996	0.402772	-0.0486739	0.946863	0.404329	-0.0471171	0.672555	0.400358	-0.0510882	0.658232
	57427731	cg20528838			0.206106	-0.0646819	0.500952	0.311568	0.04078	0.998632	0.252369	-0.0184196	0.989974	0.275397	0.00460862	0.999582	0.32028	0.0494922	0.555142	0.27474	0.00395196	0.999996	0.28197	0.0111813	0.999996	0.278513	0.0077244	0.999986	0.325888	0.0550999	0.873839	0.283352	0.0125636	0.999979	0.309063	0.0382746	0.837529	0.280606	0.0098183	0.999996	0.256297	-0.0144914	0.99231	0.262863	-0.00792501	0.958606	0.193743	-0.0770452	0.452199
	57427739	cg27661264			0.335587	0.0141154	0.929043	0.448831	0.12736	0.725818	0.33694	0.0154681	0.989974	0.316029	-0.00544243	0.999324	0.389924	0.0684523	0.327381	0.340792	0.0193204	0.999996	0.355655	0.0341834	0.999996	0.282927	-0.0385453	0.999986	0.412761	0.0912887	0.499675	0.37105	0.0495784	0.999979	0.318019	-0.00345321	0.992754	0.343645	0.0221736	0.999996	0.310267	-0.0112052	0.993637	0.311681	-0.00979109	0.944492	0.338204	0.0167323	0.865202
	57427763	cg19589727			0.29735	-0.0367937	0.723271	0.456841	0.122698	0.646873	0.340571	0.0064271	0.991547	0.324876	-0.00926712	0.999321	0.373594	0.0394509	0.601966	0.347265	0.0131213	0.999996	0.342505	0.00836168	0.999996	0.321986	-0.012157	0.999986	0.433304	0.0991603	0.369859	0.392889	0.0587452	0.999979	0.32975	-0.00439394	0.989367	0.367551	0.0334079	0.999996	0.30628	-0.0278634	0.972938	0.317472	-0.0166718	0.882573	0.372581	0.0384376	0.667264
	57427822	cg10302550			0.411262	-0.0263438	0.869505	0.58835	0.150744	0.674168	0.431668	-0.00593795	0.993577	0.432679	-0.00492697	0.999582	0.50879	0.0711843	0.390192	0.488925	0.0513184	0.999996	0.463109	0.025503	0.999996	0.41776	-0.0198464	0.999986	0.505455	0.0678486	0.813308	0.456766	0.0191596	0.999979	0.493171	0.0555648	0.729522	0.436731	-0.000874751	0.999996	0.421853	-0.0157531	0.992347	0.42458	-0.0130264	0.933776	0.472217	0.0346107	0.755069
	57427831	cg17414107			0.543147	-0.0158272	0.942725	0.696968	0.137994	0.998632	0.59922	0.0402461	0.989974	0.505659	-0.0533143	0.999321	0.645937	0.0869635	0.361798	0.611543	0.0525694	0.999996	0.526007	-0.032967	0.999996	0.534862	-0.0241114	0.999986	0.665531	0.106558	0.607845	0.633016	0.074042	0.999979	0.541414	-0.0175593	0.967969	0.57388	0.0149058	0.999996	0.507677	-0.0512963	0.953932	0.532117	-0.026857	0.865758	0.573748	0.0147742	0.91246
	57427943	cg00943909			0.365368	-0.0761121	0.460308	0.505475	0.0639946	0.998632	0.422381	-0.0190997	0.989974	0.425479	-0.0160016	0.999321	0.50625	0.0647691	0.457306	0.456265	0.0147848	0.999996	0.458418	0.0169375	0.999996	0.422082	-0.0193982	0.999986	0.487833	0.0463528	0.95662	0.465225	0.0237441	0.999979	0.478435	0.0369543	0.871394	0.426966	-0.0145145	0.999996	0.402761	-0.0387196	0.968244	0.404965	-0.0365159	0.758243	0.423893	-0.0175877	0.879136
	57427974	cg19640589			0.503282	-0.0136921	0.952092	0.633889	0.116915	0.998632	0.488042	-0.0289321	0.989974	0.506898	-0.010076	0.999321	0.588742	0.0717676	0.490643	0.543468	0.0264941	0.999996	0.52438	0.00740555	0.999996	0.493907	-0.0230675	0.999986	0.600651	0.0836767	0.791291	0.561137	0.044163	0.999979	0.543144	0.0261699	0.94413	0.516229	-0.000745608	0.999996	0.471857	-0.0451175	0.96893	0.462059	-0.0549149	0.665773	0.495089	-0.0218854	0.871064
	57428033	cg24346429			0.454689	-0.00555177	0.988928	0.489041	0.0287998	0.998632	0.600958	0.140717	0.989974	0.368389	-0.091852	0.999321	0.390784	-0.0694574	0.724441	0.380415	-0.0798263	0.999996	0.424738	-0.0355031	0.999996	0.489909	0.0296684	0.999986	0.534717	0.0744763	0.980944	0.476762	0.0165208	0.999979	0.465793	0.00555198	0.994927	0.468577	0.00833615	0.999996	0.54146	0.0812195	0.955879	0.473268	0.0130271	0.967915	0.464271	0.00403043	0.986388
	57429278	cg21988465	GNAS-XL:Ex1-DMR	M	0.580737	-0.0551597	0.711846	0.658984	0.0230869	0.998632	0.671147	0.0352499	0.989974	0.622443	-0.0134543	0.999321	0.624364	-0.0115334	0.941366	0.619561	-0.0163355	0.999996	0.674567	0.0386698	0.999996	0.632143	-0.00375346	0.999986	0.649601	0.0137044	0.998521	0.649441	0.0135444	0.999979	0.608656	-0.0272407	0.939487	0.65437	0.0184732	0.999996	0.751622	0.115725	0.653422	0.657297	0.0214002	0.899628	0.780741	0.144844	0.255722
	57429859	cg07284407			0.654253	0.0260039	0.873008	0.681374	0.0531248	0.998632	0.668162	0.0399124	0.989974	0.594451	-0.0337979	0.999321	0.531881	-0.0963684	0.211627	0.636978	0.00872884	0.999996	0.577814	-0.0504347	0.999996	0.604242	-0.0240069	0.999986	0.623711	-0.00453845	0.999182	0.63027	0.00202121	0.999979	0.55896	-0.0692894	0.619038	0.655033	0.0267842	0.999996	0.702053	0.0738037	0.841178	0.711252	0.0830024	0.362747	0.708189	0.0799396	0.47905
	57430314	cg21625881			0.610748	-0.0148928	0.915721	0.667034	0.0413929	0.998632	0.654531	0.0288896	0.989974	0.593128	-0.0325136	0.999321	0.636247	0.0106062	0.918963	0.66208	0.0364385	0.999996	0.610104	-0.0155366	0.999996	0.622022	-0.00361918	0.999986	0.649937	0.024296	0.998521	0.662509	0.0368683	0.999979	0.550586	-0.0750546	0.427143	0.658408	0.0327669	0.999996	0.655041	0.0293999	0.970218	0.666177	0.0405358	0.622939	0.631614	0.00597269	0.949227
	57430664	cg14203179			0.523196	-0.0291457	0.847267	0.603029	0.0506869	0.998632	0.588056	0.0357141	0.989974	0.549042	-0.00330049	0.999901	0.574361	0.0220183	0.851106	0.597208	0.044866	0.999996	0.541009	-0.0113334	0.999996	0.534779	-0.0175636	0.999986	0.543613	-0.00872909	0.998521	0.521204	-0.0311382	0.999979	0.569679	0.0173369	0.959389	0.577718	0.0253756	0.999996	0.615296	0.0629536	0.885666	0.534861	-0.0174816	0.902878	0.594144	0.0418022	0.701396
	57431203	cg09437522			0.454824	-0.021639	0.909522	0.517065	0.0406011	0.998632	0.504519	0.0280553	0.989974	0.461116	-0.0153471	0.999321	0.46478	-0.0116834	0.936263	0.465493	-0.0109703	0.999996	0.470272	-0.0061911	0.999996	0.462761	-0.013703	0.999986	0.487061	0.0105971	0.998521	0.502358	0.0258944	0.999979	0.434806	-0.041658	0.860289	0.528873	0.0524097	0.999996	0.5735	0.0970366	0.736547	0.541547	0.0650835	0.543512	0.564021	0.0875575	0.472828
	57431304	cg10468484			0.462408	-0.0659525	0.566645	0.550195	0.0218345	0.998632	0.552507	0.0241464	0.989974	0.531684	0.00332347	0.999901	0.508636	-0.0197245	0.878739	0.514317	-0.0140442	0.999996	0.519108	-0.00925246	0.999996	0.496148	-0.0322123	0.999986	0.513747	-0.0146141	0.998521	0.541028	0.0126675	0.999979	0.512583	-0.0157777	0.967739	0.542463	0.014102	0.999996	0.613838	0.0854775	0.783987	0.536932	0.00857108	0.960996	0.612195	0.0838341	0.471561
	57463266	cg22741626	GNAS-A/B:TSS-DMR	M	0.848404	0.0360793	0.673037	0.85693	0.0446053	0.998632	0.789555	-0.0227702	0.989974	0.769872	-0.0424532	0.999321	0.796171	-0.0161541	0.845833	0.801138	-0.0111867	0.999996	0.743615	-0.06871	0.984196	0.787393	-0.0249325	0.999986	0.846381	0.0340559	0.94192	0.840013	0.0276881	0.999979	0.807523	-0.004802	0.986179	0.847026	0.0347015	0.999996	0.840386	0.0280608	0.963436	0.812621	0.000295978	0.998273	0.87098	0.0586553	0.451689
	57463271	cg18997188			0.776333	0.0197487	0.874844	0.819292	0.0627076	0.998632	0.752347	-0.0042366	0.993956	0.681257	-0.075327	0.935652	0.749896	-0.00668851	0.948884	0.77146	0.0148759	0.999996	0.725092	-0.031492	0.999996	0.718409	-0.0381754	0.999986	0.743157	-0.0134272	0.998521	0.769684	0.0130994	0.999979	0.735441	-0.0211429	0.920919	0.78684	0.0302559	0.999996	0.760167	0.00358341	0.997141	0.740762	-0.0158225	0.884971	0.847197	0.0906133	0.282042
	57463331	cg26791489			0.69642	0.0145408	0.919085	0.768582	0.0867026	0.998632	0.658949	-0.0229299	0.989974	0.715436	0.0335571	0.999321	0.692169	0.0102904	0.922619	0.658471	-0.0234083	0.999996	0.625884	-0.0559953	0.999996	0.66703	-0.0148489	0.999986	0.704969	0.0230902	0.998521	0.681358	-0.000520825	0.999979	0.6572	-0.024679	0.903955	0.674984	-0.00689449	0.999996	0.669651	-0.0122284	0.992524	0.67671	-0.00516848	0.97033	0.736992	0.0551126	0.543053
	57463356	cg04779428			0.816094	0.0664268	0.515996	0.814558	0.0648916	0.998632	0.793569	0.0439023	0.989974	0.759261	0.00959407	0.999321	0.7463	-0.00336631	0.980689	0.667724	-0.0819431	0.721887	0.700163	-0.0495039	0.999996	0.758298	0.00863133	0.999986	0.837685	0.0880178	0.608563	0.784413	0.0347457	0.999979	0.732172	-0.0174944	0.958102	0.767225	0.0175587	0.999996	0.798501	0.0488347	0.937552	0.701997	-0.0476698	0.636444	0.879452	0.129785	0.221479
	57463358	cg04019914			0.83605	0.032611	0.826951	0.892518	0.0890791	0.998632	0.772495	-0.030944	0.989974	0.791273	-0.0121665	0.999321	0.822632	0.0191931	0.876594	0.810122	0.00668266	0.999996	0.769913	-0.0335259	0.999996	0.842255	0.0388159	0.999986	0.876137	0.0726978	0.770579	0.819223	0.0157839	0.999979	0.802777	-0.000662285	0.998821	0.838056	0.0346166	0.999996	0.815428	0.0119892	0.993875	0.814959	0.0115198	0.942807	0.881001	0.0775614	0.488858
	57463398	cg11357538			0.592515	0.0235618	0.857923	0.620965	0.0520119	0.998632	0.615085	0.0461317	0.989974	0.58156	0.0126071	0.999321	0.585055	0.0161022	0.876556	0.564352	-0.00460073	0.999996	0.550413	-0.01854	0.999996	0.571696	0.00274318	0.999986	0.638033	0.0690796	0.683638	0.589531	0.0205783	0.999979	0.555757	-0.0131955	0.965745	0.599008	0.0300554	0.999996	0.615716	0.0467627	0.921092	0.61724	0.048287	0.561978	0.637574	0.0686205	0.463931
	57463456	cg20008140			0.652821	0.026237	0.913775	0.711184	0.0846001	0.998632	0.605277	-0.0213068	0.989974	0.560574	-0.0660099	0.999321	0.607422	-0.0191621	0.915015	0.553603	-0.0729814	0.999996	0.450242	-0.176342	0.644397	0.62851	0.00192535	0.999986	0.673902	0.0473175	0.993181	0.656072	0.0294882	0.999979	0.477365	-0.149219	0.345692	0.683595	0.0570111	0.999996	0.657173	0.0305888	0.987608	0.694423	0.0678383	0.637798	0.735857	0.109273	0.47905
	57463504	cg11480267			0.526964	-0.0128185	0.957444	0.60521	0.0654278	0.998632	0.54167	0.00188799	0.998201	0.535405	-0.00437739	0.999901	0.59456	0.0547778	0.656524	0.553116	0.0133338	0.999996	0.431077	-0.108706	0.999996	0.578018	0.0382352	0.999986	0.598538	0.0587559	0.95083	0.616829	0.0770466	0.999979	0.550183	0.0104006	0.983381	0.587345	0.0475631	0.999996	0.592391	0.0526088	0.958284	0.677958	0.138176	0.207484	0.655565	0.115783	0.402381
	57463528	cg10011623			0.497014	-0.00543412	0.987217	0.607136	0.104688	0.998632	0.588688	0.0862398	0.989974	0.456192	-0.0462558	0.999321	0.46144	-0.0410081	0.826516	0.492197	-0.0102507	0.999996	0.489635	-0.0128129	0.999996	0.508173	0.00572515	0.999986	0.497563	-0.00488509	0.999438	0.493328	-0.00912034	0.999979	0.448616	-0.0538323	0.889643	0.547382	0.044934	0.999996	0.609458	0.10701	0.875568	0.604721	0.102273	0.509797	0.577688	0.0752398	0.674887
	57463531	cg01748573			0.540358	-0.0277997	0.928339	0.712523	0.144366	0.998632	0.687334	0.119177	0.989974	0.540428	-0.0277291	0.999321	0.544078	-0.0240793	0.91302	0.571009	0.00285159	0.999996	0.577436	0.00927844	0.999996	0.596113	0.0279557	0.999986	0.592307	0.0241496	0.998521	0.55095	-0.0172078	0.999979	0.547421	-0.0207359	0.974972	0.613913	0.0457557	0.999996	0.72084	0.152682	0.729486	0.615266	0.047109	0.829272	0.679018	0.110861	0.562154
	57463573	cg17334845			0.489703	-0.00793118	0.973218	0.543883	0.0462494	0.998632	0.53253	0.0348966	0.989974	0.444401	-0.0532332	0.999321	0.497248	-0.000385538	0.998389	0.471683	-0.025951	0.999996	0.487225	-0.0104087	0.999996	0.481215	-0.0164193	0.999986	0.514134	0.0165003	0.998521	0.521611	0.0239775	0.999979	0.41809	-0.0795441	0.630079	0.548936	0.0513017	0.999996	0.527221	0.029587	0.984993	0.544611	0.0469768	0.724407	0.548707	0.0510736	0.697101
	57463654	cg17652507			0.430074	-0.0752697	0.682067	0.574313	0.0689697	0.998632	0.56662	0.0612762	0.989974	0.535385	0.0300408	0.999321	0.491645	-0.0136991	0.945476	0.53798	0.0326359	0.999996	0.534192	0.028848	0.999996	0.526743	0.0213995	0.999986	0.498143	-0.00720049	0.998957	0.480164	-0.0251798	0.999979	0.486153	-0.0191907	0.972983	0.576351	0.0710073	0.999996	0.653766	0.148422	0.648628	0.594407	0.0890634	0.541889	0.597042	0.0916983	0.584123
	57463659	cg22407822*			0.453999	-0.0925471	0.620542	0.633123	0.086577	0.998632	0.617083	0.0705371	0.989974	0.534755	-0.0117909	0.999321	0.513621	-0.0329248	0.866944	0.559992	0.013446	0.999996	0.59176	0.0452141	0.999996	0.579925	0.0333786	0.999986	0.583586	0.03704	0.998521	0.496589	-0.0499571	0.999979	0.554714	0.00816791	0.990067	0.61822	0.0716737	0.999996	0.726503	0.179957	0.54649	0.645613	0.0990672	0.526819	0.703737	0.157191	0.374439
	57463712	cg07341934			0.601033	-0.037689	0.856187	0.709381	0.0706592	0.998632	0.698484	0.0597625	0.989974	0.514711	-0.12401	0.962204	0.634283	-0.00443866	0.981507	0.629557	-0.00916522	0.999996	0.634246	-0.00447562	0.999996	0.613985	-0.0247368	0.999986	0.719764	0.0810424	0.865885	0.63048	-0.00824214	0.999979	0.591711	-0.047011	0.877641	0.715288	0.0765661	0.999996	0.741012	0.10229	0.818353	0.745591	0.106869	0.375681	0.71348	0.0747587	0.616185
	57463714	cg02107718			0.5509	-0.00528854	0.988517	0.620148	0.0639593	0.998632	0.623089	0.0668996	0.989974	0.543465	-0.0127236	0.999321	0.527291	-0.0288981	0.895232	0.516691	-0.0394981	0.999996	0.564582	0.00839351	0.999996	0.558088	0.00189889	0.999986	0.615534	0.0593451	0.993199	0.582649	0.0264597	0.999979	0.488185	-0.0680039	0.853705	0.588236	0.0320473	0.999996	0.681967	0.125779	0.844455	0.6579	0.101711	0.551781	0.692225	0.136036	0.483299
	57463726	cg23496597			0.547839	-0.0249295	0.891412	0.649042	0.0762734	0.998632	0.616753	0.0439847	0.989974	0.549855	-0.0229129	0.999321	0.539991	-0.0327774	0.787149	0.590377	0.0176083	0.999996	0.574773	0.0020052	0.999996	0.556865	-0.0159037	0.999986	0.574721	0.00195248	0.999686	0.584969	0.0122005	0.999979	0.570346	-0.00242256	0.996081	0.590431	0.0176623	0.999996	0.655797	0.0830284	0.823254	0.584212	0.0114437	0.948498	0.750311	0.177543	0.152584
	57463764	cg25308079			0.526544	-0.0469742	0.186798	0.577826	0.00430779	0.998632	0.573676	0.000157803	0.999481	0.571755	-0.00176286	0.999901	0.562569	-0.0109485	0.816891	0.566208	-0.00730982	0.999996	0.5619	-0.0116183	0.999996	0.586256	0.0127382	0.999986	0.56592	-0.00759791	0.998521	0.559106	-0.0144116	0.999979	0.562333	-0.0111847	0.921923	0.575419	0.00190133	0.999996	0.573959	0.00044159	0.999409	0.5795	0.0059823	0.924483	0.571632	-0.00188619	0.970001
	57463768	cg03014008			0.394377	-0.0984654	0.431812	0.514315	0.0214725	0.998632	0.503109	0.0102661	0.991469	0.514496	0.0216535	0.999321	0.462778	-0.0300648	0.839455	0.472934	-0.0199088	0.999996	0.490414	-0.00242914	0.999996	0.462719	-0.0301237	0.999986	0.441177	-0.0516655	0.975524	0.443068	-0.0497742	0.999979	0.463181	-0.0296618	0.938516	0.522929	0.0300858	0.999996	0.58275	0.0899073	0.851201	0.547282	0.0544392	0.692627	0.600705	0.107862	0.441356
	57463776	cg09772382			0.597511	-0.0324276	0.479084	0.644692	0.0147536	0.998632	0.640031	0.0100928	0.989974	0.631788	0.00184947	0.999901	0.638159	0.00822087	0.881942	0.616508	-0.0134303	0.999996	0.632127	0.0021888	0.999996	0.632084	0.00214524	0.999986	0.652542	0.0226039	0.931305	0.645504	0.0155657	0.999979	0.625146	-0.00479208	0.977992	0.656101	0.0261628	0.999996	0.647659	0.0177204	0.964182	0.621409	-0.00852917	0.89376	0.661953	0.0320145	0.522838
	57463784	cg15222215			0.530616	-0.0312273	0.833226	0.603808	0.041965	0.998632	0.621155	0.0593114	0.989974	0.553733	-0.00811046	0.999321	0.538489	-0.0233538	0.84053	0.573681	0.0118375	0.999996	0.57248	0.0106371	0.999996	0.564941	0.00309813	0.999986	0.534125	-0.0277183	0.998521	0.539123	-0.0227203	0.999979	0.546601	-0.0152418	0.966564	0.572814	0.0109704	0.999996	0.663708	0.101864	0.618154	0.61919	0.057347	0.55587	0.643883	0.0820398	0.454893
	57463788	cg14263118			0.602679	-0.0172582	0.916523	0.654478	0.0345405	0.998632	0.632634	0.0126961	0.989974	0.654283	0.0343452	0.999321	0.594176	-0.0257617	0.807516	0.628191	0.00825361	0.999996	0.602234	-0.0177038	0.999996	0.614817	-0.00512052	0.999986	0.611577	-0.0083611	0.998521	0.612944	-0.00699331	0.999979	0.603464	-0.0164734	0.959371	0.636851	0.016913	0.999996	0.741159	0.121221	0.403388	0.625986	0.00604797	0.970001	0.716978	0.0970402	0.341594
	57463901	cg11244758			0.488063	-0.0448253	0.587655	0.541973	0.00908516	0.998632	0.534852	0.00196395	0.996788	0.522779	-0.0101094	0.999321	0.543471	0.0105827	0.911323	0.559178	0.0262897	0.999996	0.512162	-0.0207262	0.999996	0.523293	-0.00959515	0.999986	0.551869	0.0189811	0.998521	0.530707	-0.00218116	0.999979	0.508363	-0.0245249	0.889636	0.508373	-0.024515	0.999996	0.58881	0.0559224	0.82371	0.531943	-0.000944727	0.994315	0.579756	0.0468682	0.570229
	57463904	cg18160880			0.667185	-0.0212586	0.807866	0.72878	0.0403363	0.998632	0.712124	0.0236809	0.989974	0.68983	0.00138638	0.999901	0.703925	0.0154814	0.824375	0.692437	0.00399335	0.999996	0.697308	0.00886507	0.999996	0.685606	-0.00283713	0.999986	0.706492	0.0180491	0.998521	0.678672	-0.0097711	0.999979	0.677658	-0.0107859	0.958767	0.709366	0.0209223	0.999996	0.787573	0.0991292	0.206697	0.758246	0.0698022	0.185403	0.778522	0.0900787	0.180736
	57463907	cg05926269			0.671389	-0.0605193	0.327014	0.753743	0.021835	0.998632	0.765679	0.0337708	0.989974	0.726985	-0.00492358	0.999321	0.777375	0.0454663	0.415357	0.748698	0.0167899	0.999996	0.725818	-0.00609004	0.999996	0.727246	-0.00466242	0.999986	0.746762	0.0148531	0.998521	0.720543	-0.0113655	0.999979	0.716289	-0.0156195	0.938829	0.740263	0.00835424	0.999996	0.811204	0.0792954	0.487678	0.737667	0.005759	0.958366	0.823555	0.0916469	0.211475
	57463926	cg03821543			0.449242	-0.081083	0.501715	0.572569	0.0422439	0.998632	0.544999	0.0146738	0.989974	0.534071	0.00374597	0.999901	0.518837	-0.0114885	0.940839	0.519424	-0.0109011	0.999996	0.544286	0.0139613	0.999996	0.528882	-0.00144264	0.999986	0.54495	0.0146246	0.998521	0.519806	-0.0105192	0.999979	0.520599	-0.00972569	0.983105	0.539624	0.00929889	0.999996	0.65057	0.120245	0.611006	0.545304	0.0149784	0.933983	0.643212	0.112887	0.373191
	57463975	cg01538522			0.355561	-0.0740447	0.504692	0.481086	0.0514804	0.998632	0.436675	0.00706953	0.992913	0.404707	-0.0248984	0.999321	0.424067	-0.00553876	0.970377	0.40973	-0.0198755	0.999996	0.414621	-0.0149848	0.999996	0.42193	-0.00767569	0.999986	0.458284	0.0286783	0.998521	0.431418	0.00181196	0.999979	0.335411	-0.0941947	0.463172	0.445488	0.0158824	0.999996	0.457682	0.0280768	0.984072	0.437413	0.00780778	0.965406	0.50273	0.0731241	0.539119
	57463985	cg00267746			0.328288	-0.107099	0.171899	0.456	0.0206133	0.998632	0.467538	0.0321514	0.989974	0.420776	-0.0146106	0.999321	0.413143	-0.0222438	0.835205	0.438479	0.00309289	0.999996	0.453896	0.01851	0.999996	0.41763	-0.0177565	0.999986	0.43515	-0.000236816	0.999947	0.424987	-0.0103997	0.999979	0.358525	-0.0768613	0.498644	0.428143	-0.00724348	0.999996	0.437202	0.00181579	0.998863	0.44912	0.0137336	0.920904	0.460826	0.0254395	0.802345
	57463992	cg09885502			0.270435	-0.351576	0.613862	0.548036	-0.0739757	0.998632	0.494398	-0.127613	0.989974	0.545206	-0.076805	0.999321	0.980671	0.358659	0.499852	0.545878	-0.0761337	0.999996	0.0224984	-0.599513	0.972009	0.618422	-0.00358939	0.999986	0.526796	-0.0952153	0.998521	0.771879	0.149868	0.999979	0.699917	0.0779055	0.972983	0.586332	-0.035679	0.999996	0.743439	0.121428	0.988931	0.966623	0.344612	0.566584	0.964774	0.342763	0.613442
	57464001	cg03837903			0.566653	-0.0722983	0.558887	0.694673	0.055722	0.998632	0.658801	0.0198498	0.989974	0.653293	0.0143413	0.999321	0.629772	-0.00917905	0.952235	0.605757	-0.033194	0.999996	0.572917	-0.0660342	0.999996	0.645081	0.00612972	0.999986	0.668739	0.0297878	0.998521	0.656748	0.0177971	0.999979	0.58039	-0.058561	0.759003	0.66654	0.0275891	0.999996	0.713406	0.0744546	0.877106	0.701799	0.0628478	0.578441	0.740888	0.101937	0.414211
	57464130	cg22798925			0.469024	-0.0931961	0.245455	0.552754	-0.00946636	0.998632	0.548349	-0.0138717	0.989974	0.506183	-0.0560374	0.999321	0.610966	0.0487457	0.554608	0.536803	-0.0254176	0.999996	0.566397	0.00417624	0.999996	0.563139	0.000918717	0.999986	0.593248	0.0310276	0.993181	0.543718	-0.0185023	0.999979	0.550683	-0.0115377	0.973349	0.520403	-0.0418171	0.999996	0.575735	0.013515	0.992524	0.587371	0.0251504	0.828593	0.580241	0.0180203	0.859855
	57464572	cg20126878			0.489888	-0.0420763	0.7725	0.582939	0.0509747	0.998632	0.588697	0.0567333	0.989974	0.504028	-0.0279361	0.999321	0.533661	0.00169723	0.991417	0.549018	0.0170538	0.999996	0.533156	0.00119174	0.999996	0.532017	5.31799e-05	0.999986	0.593006	0.0610422	0.889175	0.53294	0.00097561	0.999979	0.497953	-0.0340112	0.896512	0.592643	0.0606791	0.999996	0.632607	0.100643	0.687272	0.596776	0.0648122	0.528769	0.605096	0.0731321	0.538809
	57464743	cg27027803			0.593407	-0.0350915	0.850151	0.694252	0.0657538	0.998632	0.67363	0.0451316	0.989974	0.615045	-0.0134532	0.999321	0.63992	0.0114214	0.943463	0.672806	0.0443073	0.999996	0.637856	0.00935781	0.999996	0.605736	-0.0227627	0.999986	0.666037	0.037539	0.997952	0.654451	0.0259531	0.999979	0.571242	-0.0572557	0.793075	0.687399	0.0589013	0.999996	0.758198	0.129699	0.575091	0.714326	0.0858276	0.443061	0.735929	0.10743	0.418981
	57464971	cg08997444			0.743644	0.0207152	0.910533	0.753048	0.0301188	0.998632	0.777703	0.0547733	0.989974	0.69596	-0.0269692	0.999321	0.742871	0.0199414	0.879176	0.717809	-0.00512002	0.999996	0.707083	-0.015846	0.999996	0.735589	0.0126594	0.999986	0.765476	0.0425467	0.978052	0.763418	0.0404891	0.999979	0.665161	-0.0577686	0.736455	0.743701	0.0207714	0.999996	0.790201	0.0672718	0.888281	0.734136	0.0112062	0.947947	0.824097	0.101167	0.385141
	57464974	cg22639787			0.733371	-0.0386036	0.519449	0.780847	0.00887217	0.998632	0.819686	0.0477111	0.989974	0.769386	-0.00258923	0.999853	0.75829	-0.0136847	0.836192	0.778163	0.0061884	0.999996	0.757753	-0.0142218	0.999996	0.772738	0.000763344	0.999986	0.805532	0.033557	0.87684	0.769623	-0.00235187	0.999979	0.764342	-0.00763272	0.971927	0.805396	0.0334206	0.999996	0.821449	0.0494739	0.745924	0.751986	-0.0199894	0.763245	0.856795	0.0848201	0.17874
	57465124	cg05960039			0.292332	-0.0421993	0.606192	0.340011	0.00547973	0.998632	0.326439	-0.00809283	0.989974	0.350002	0.0154703	0.999321	0.348396	0.0138641	0.875003	0.324738	-0.00979389	0.999996	0.356461	0.0219298	0.999996	0.33545	0.000918047	0.999986	0.349293	0.0147612	0.998521	0.332735	-0.00179676	0.999979	0.299423	-0.035109	0.782134	0.281915	-0.052617	0.999996	0.325889	-0.0086431	0.993838	0.317378	-0.0171539	0.858286	0.324201	-0.010331	0.899829
	57465126	cg09604333			0.426018	-0.0354431	0.513429	0.473204	0.0117425	0.998632	0.474574	0.0131123	0.989974	0.452006	-0.00945583	0.999321	0.48803	0.0265685	0.575784	0.431409	-0.0300528	0.995326	0.489199	0.0277377	0.999996	0.482129	0.0206671	0.999986	0.4656	0.00413861	0.998521	0.459057	-0.00240471	0.999979	0.450819	-0.0106429	0.949261	0.44126	-0.0202019	0.999996	0.468487	0.00702507	0.992952	0.453049	-0.00841251	0.912636	0.476585	0.0151234	0.79072
	57465133	cg06047881			0.379199	-0.0660266	0.621467	0.435483	-0.00974284	0.998632	0.496154	0.0509279	0.989974	0.413864	-0.0313618	0.999321	0.474494	0.0292677	0.826494	0.410056	-0.0351704	0.999996	0.441975	-0.00325103	0.999996	0.445062	-0.000163792	0.999986	0.454591	0.00936466	0.998521	0.478681	0.0334547	0.999979	0.390444	-0.0547826	0.794232	0.419574	-0.0256517	0.999996	0.433024	-0.0122017	0.994107	0.427773	-0.0174528	0.92024	0.477093	0.0318674	0.803372
	57465140	cg20018057			0.382792	-0.079408	0.509179	0.491697	0.0294979	0.998632	0.487797	0.0255971	0.989974	0.462944	0.000744133	0.999958	0.489904	0.0277049	0.836228	0.487728	0.0255289	0.999996	0.455304	-0.0068958	0.999996	0.456868	-0.00533159	0.999986	0.505621	0.0434211	0.986169	0.502221	0.040021	0.999979	0.401827	-0.0603725	0.751449	0.479511	0.0173116	0.999996	0.485347	0.0231475	0.988848	0.449856	-0.0123433	0.946886	0.541263	0.0790639	0.538809
	57465176	cg10748817			0.546969	-0.0188671	0.917915	0.69967	0.133834	0.953137	0.590879	0.0250425	0.989974	0.570198	0.00436205	0.999901	0.557463	-0.00837272	0.952411	0.615821	0.0499848	0.999996	0.544992	-0.0208444	0.999996	0.593897	0.0280609	0.999986	0.547216	-0.0186204	0.998521	0.550066	-0.01577	0.999979	0.570041	0.00420457	0.992491	0.587616	0.0217798	0.999996	0.694665	0.128829	0.444672	0.519763	-0.0460731	0.680213	0.653641	0.0878047	0.445033
21	15457267	cg24114772	LIPI	M	0.967751	-0.00534047	0.874015	0.977323	0.0042315	0.998632	0.989991	0.0168995	0.989974	0.976983	0.00389224	0.999321	0.977873	0.0047815	0.847052	0.968625	-0.00446582	0.999996	0.986266	0.0131746	0.999996	0.98177	0.00867851	0.999986	0.966616	-0.00647545	0.998265	0.980291	0.00719991	0.999979	0.962142	-0.0109496	0.753564	0.971491	-0.00159962	0.999996	0.962339	-0.0107522	0.935385	0.975039	0.00194822	0.95481	0.970191	-0.00289986	0.903396
	40757692	cg00606841	WRB:alt-TSS-DMR	M	0.677021	0.0296895	0.91345	0.690484	0.043152	0.998632	0.679109	0.0317771	0.989974	0.574615	-0.0727173	0.999321	0.680994	0.0336618	0.857412	0.606307	-0.0410253	0.999996	0.661998	0.0146659	0.999996	0.639034	-0.00829802	0.999986	0.711484	0.0641521	0.974329	0.649703	0.00237103	0.999979	0.578087	-0.0692445	0.81655	0.685323	0.0379913	0.999996	0.544576	-0.102755	0.876497	0.688005	0.0406728	0.84189	0.667398	0.0200666	0.910539
	40757751	cg22858667			0.592202	-0.0325565	0.762287	0.658452	0.033694	0.998632	0.630267	0.00550818	0.992731	0.600885	-0.0238736	0.999321	0.636542	0.0117838	0.90818	0.615852	-0.00890656	0.999996	0.634676	0.00991772	0.999996	0.61586	-0.00889812	0.999986	0.639639	0.0148804	0.998521	0.612076	-0.0126822	0.999979	0.610918	-0.0138407	0.960269	0.633577	0.00881835	0.999996	0.591238	-0.0335206	0.957867	0.655422	0.0306637	0.734505	0.664198	0.0394394	0.655214
	40757900	cg26710963			0.62	0.0242056	0.883592	0.622951	0.0271569	0.998632	0.625527	0.0297327	0.989974	0.563401	-0.0323933	0.999321	0.59792	0.00212565	0.988541	0.555825	-0.0399694	0.999996	0.611359	0.0155651	0.999996	0.573039	-0.0227553	0.999986	0.63759	0.0417962	0.97299	0.633949	0.0381551	0.999979	0.519895	-0.0758996	0.562328	0.644704	0.0489103	0.999996	0.510828	-0.0849663	0.764427	0.602096	0.00630146	0.970812	0.653733	0.0579391	0.606308
	40758209	cg09916765			0.21595	-0.249447	0.0392449	0.525217	0.0598203	0.998632	0.390061	-0.0753356	0.989974	0.375518	-0.0898787	0.999321	0.35807	-0.107327	0.346954	0.436894	-0.0285027	0.999996	0.444278	-0.021119	0.999996	0.468001	0.00260357	0.999986	0.406382	-0.0590153	0.972656	0.496018	0.0306213	0.999979	0.361123	-0.104274	0.577378	0.537305	0.0719083	0.999996	0.32535	-0.140048	0.651003	0.395559	-0.0698378	0.634478	0.36364	-0.101757	0.521074
	45619450	cg19116956	ICOSLG	M	0.981421	0.0378581	0.904619	0.968804	0.0252413	0.998632	0.974095	0.030532	0.989974	0.98231	0.0387472	0.999321	0.968109	0.0245468	0.918414	0.984327	0.0407643	0.999996	0.982268	0.038705	0.999996	0.971308	0.0277455	0.999986	0.963702	0.020139	0.998521	0.98297	0.0394078	0.999979	0.966594	0.0230312	0.974064	0.9644	0.0208377	0.999996	0.975719	0.0321564	0.991099	0.948468	0.00490547	0.988251	0.991574	0.0480109	0.813923
	45622097	cg02087289			0.96927	-0.00222487	0.957501	0.974938	0.00344342	0.998632	0.970851	-0.00064367	0.99656	0.970236	-0.00125843	0.999387	0.923143	-0.0483517	0.00781435	0.978726	0.00723194	0.999996	0.975257	0.00376249	0.999996	0.966002	-0.00549249	0.999986	0.962739	-0.00875556	0.978052	0.978261	0.00676605	0.999979	0.965146	-0.00634845	0.91117	0.976732	0.00523743	0.999996	0.973432	0.00193795	0.994644	0.958493	-0.0130013	0.542021	0.979999	0.00850485	0.723981
	45622123	cg20198819			0.986915	0.00220737	0.931063	0.987158	0.00245005	0.998632	0.99083	0.00612199	0.989974	0.98283	-0.0018779	0.999321	0.98365	-0.00105804	0.955973	0.987678	0.00296991	0.999996	0.984195	-0.00051259	0.999996	0.984493	-0.000214366	0.999986	0.985704	0.000996745	0.998521	0.988059	0.00335114	0.999979	0.980057	-0.00465068	0.890437	0.989717	0.00500898	0.999996	0.973853	-0.0108543	0.815013	0.980601	-0.00410671	0.815289	0.986751	0.00204289	0.898737
	45622220	cg21305068			0.903158	-0.0270665	0.819268	0.957843	0.0276189	0.998632	0.924095	-0.00612987	0.992	0.927037	-0.0031879	0.999901	0.935137	0.00491275	0.965123	0.953324	0.0230994	0.999996	0.943744	0.0135194	0.999996	0.943812	0.0135877	0.999986	0.923855	-0.00636961	0.998521	0.95258	0.0223556	0.999979	0.917978	-0.0122468	0.967468	0.958671	0.0284461	0.999996	0.939895	0.00967013	0.993838	0.899978	-0.0302464	0.744048	0.952954	0.0227295	0.799207
	45622374	cg11113661			0.995819	0.0012048	0.715953	0.994779	0.000165364	0.998632	0.996079	0.00146454	0.989974	0.994992	0.000378363	0.999321	0.993527	-0.00108737	0.672993	0.992968	-0.0016463	0.947876	0.993098	-0.00151648	0.999996	0.995368	0.000754351	0.999986	0.994963	0.000348815	0.998521	0.995945	0.00133119	0.999979	0.992406	-0.00220793	0.488197	0.994588	-2.57968e-05	0.999996	0.99375	-0.000864212	0.974375	0.99204	-0.00257456	0.257925	0.995255	0.000640646	0.82386
22	42077940	cg06781532	SNU13:alt-TSS-DMR	M	0.753944	0.0236538	0.934564	0.826275	0.0959847	0.998632	0.765886	0.0355962	0.989974	0.646506	-0.0837841	0.999321	0.629371	-0.100919	0.448346	0.772776	0.0424857	0.999996	0.744388	0.014098	0.999996	0.732341	0.00205135	0.999986	0.711817	-0.0184733	0.998521	0.721064	-0.00922622	0.999979	0.684426	-0.0458641	0.910123	0.722363	-0.00792653	0.999996	0.764648	0.0343578	0.987608	0.801011	0.0707215	0.673305	0.731014	0.000724336	0.997088
	42078218	cg18152773			0.486645	0.00028729	0.999115	0.503948	0.0175901	0.998632	0.550603	0.0642446	0.989974	0.457136	-0.0292222	0.999321	0.455456	-0.0309021	0.821276	0.487975	0.00161701	0.999996	0.462652	-0.0237066	0.999996	0.497437	0.0110791	0.999986	0.542082	0.055724	0.950555	0.497327	0.0109687	0.999979	0.419413	-0.0669455	0.722485	0.507994	0.0216356	0.999996	0.532152	0.0457938	0.967438	0.534389	0.0480313	0.717669	0.546833	0.0604747	0.648063
	42078331	cg05871614			0.558624	-0.00141126	0.99593	0.589198	0.0291628	0.998632	0.636374	0.0763388	0.989974	0.543448	-0.0165872	0.999321	0.55885	-0.00118483	0.99507	0.55444	-0.00559516	0.999996	0.550612	-0.00942268	0.999996	0.576301	0.016266	0.999986	0.605019	0.0449838	0.989457	0.575723	0.015688	0.999979	0.490353	-0.0696815	0.725	0.602163	0.0421279	0.999996	0.65538	0.0953455	0.819566	0.650149	0.0901145	0.435329	0.663172	0.103137	0.45662
	42078366	cg22083753			0.491847	-0.0192855	0.931748	0.546936	0.0358037	0.998632	0.568708	0.0575752	0.989974	0.466955	-0.0441776	0.999321	0.510458	-0.000674767	0.997261	0.524642	0.0135089	0.999996	0.484563	-0.0265698	0.999996	0.540136	0.0290033	0.999986	0.551572	0.0404396	0.996485	0.541128	0.0299956	0.999979	0.454837	-0.0562962	0.808044	0.541068	0.0299354	0.999996	0.551507	0.0403742	0.976259	0.563134	0.0520016	0.701029	0.595134	0.084001	0.543987
	42078389	cg15284719			0.471986	-0.0262507	0.865401	0.519331	0.0210941	0.998632	0.555367	0.0571298	0.989974	0.456838	-0.0413983	0.999321	0.497795	-0.000442071	0.997722	0.478571	-0.0196656	0.999996	0.475323	-0.0229141	0.999996	0.500833	0.00259603	0.999986	0.531924	0.0336877	0.992649	0.533865	0.0356286	0.999979	0.420605	-0.077632	0.530736	0.526399	0.0281619	0.999996	0.528009	0.0297717	0.978672	0.52378	0.0255431	0.841324	0.572721	0.0744846	0.494477
	42078568	cg08686092			0.47345	-0.0157928	0.952988	0.525124	0.0358815	0.998632	0.570872	0.0816292	0.989974	0.465019	-0.0242235	0.999321	0.491768	0.00252588	0.990334	0.515703	0.0264604	0.999996	0.48406	-0.00518192	0.999996	0.498332	0.0090899	0.999986	0.535066	0.0458236	0.996641	0.51005	0.0208073	0.999979	0.439043	-0.0501996	0.874585	0.527175	0.0379323	0.999996	0.550426	0.061184	0.954528	0.54117	0.0519272	0.748818	0.61746	0.128218	0.408149
	42078708	cg11677105			0.361784	-0.0489048	0.90048	0.493245	0.0825563	0.998632	0.499607	0.0889184	0.989974	0.371586	-0.0391029	0.999321	0.44061	0.0299211	0.920657	0.380286	-0.0304029	0.999996	0.38157	-0.029119	0.999996	0.391096	-0.0195932	0.999986	0.461261	0.0505721	0.998521	0.410711	2.25776e-05	0.99999	0.358567	-0.0521213	0.941261	0.442923	0.0322338	0.999996	0.504912	0.0942235	0.961	0.545955	0.135266	0.548127	0.490108	0.0794197	0.754318
	42078724	cg11536612			0.451071	-0.0247311	0.927718	0.522488	0.0466861	0.998632	0.513633	0.0378313	0.989974	0.420828	-0.0549741	0.999321	0.481061	0.0052589	0.980567	0.426274	-0.0495278	0.999996	0.416792	-0.0590102	0.999996	0.432996	-0.0428058	0.999986	0.498429	0.0226265	0.998521	0.505184	0.0293817	0.999979	0.406243	-0.0695587	0.803699	0.509016	0.0332138	0.999996	0.504732	0.0289303	0.990023	0.511036	0.0352342	0.86214	0.594194	0.118392	0.481339
Abbreviations: chr, chromosome; iDMRs, imprinting-associated differentially methylated regions; UPD, uniparental disomy; FDR, false discovery rate; M, maternally methylated; P, paternally methylated. ∆β: the difference between β values of each patient and average β values of the controls. *Extracted aberrantly methylated CpGs as difined in Fugure 1 in SRS, TS14, and PWS groups. Probes within 2000…
[truncated: 64 more columns]
