# Supplementary material for: Genome-wide methylation analysis in Silver–Russell syndrome, Temple syndrome, and Prader–Willi syndrome
Source: Clin Epigenetics. 2020 Oct 22;12:159. doi: 10.1186/s13148-020-00949-8 (PMC7583213; doi:10.1186/s13148-020-00949-8)
Supplement: Supplementary file 3 — Additional file 3.: Table S3. Methylation indices (%) for CpGs within four iDMRs determined by target analysis using pyrosequencing. [file 13148_2020_949_MOESM3_ESM.xlsx]

## Sheet: category
Table S3. Methylation indices (%) for CpGs within four iDMRs determined by target analysis using pyrosequencing.
			Category A														Category B																						Controls (n=50)
iDMR	CpG		SRS Pt. 3	SRS Pt. 4	SRS Pt. 5	SRS Pt. 6	SRS Pt. 7	SRS Pt. 8	SRS Pt. 9	SRS Pt. 10	SRS Pt. 11	SRS Pt. 12	TS14 Pt. 3	PWS Pt. 1	PWS Pt. 3		SRS Pt. 13	SRS Pt. 14	SRS Pt. 15	SRS Pt. 16	TS14 Pt. 1	TS14 Pt. 2	TS14 Pt. 4	TS14 Pt. 5	TS14 Pt. 6	TS14 Pt. 7	PWS Pt. 2	PWS Pt. 4	PWS Pt. 5	PWS Pt. 6	PWS Pt. 7	PWS Pt. 8	PWS Pt. 9	PWS Pt. 10	PWS Pt. 11	PWS Pt. 12	PWS Pt. 13		Median (Min ~ Max)
PLAGL1:alt-TSS-DMR	#1*1		46	47	48	48	51	44	44	49	48	44	47	46	48		49	49	43	43	52	37	50	47	51	49	48	47	49	46	49	47	48			40	39		47 (33 ~ 52)
(Chr. 6q24.2)	#2		44	47	49	49	49	44	43	50	46	42	47	43	42		47	47	40	43	49	36	48	45	49	48	43	46	43	44	47	42	46			39	40		46 (34 ~ 51)
	#3		51	46	45	47	51	40	49	48	50	52	48	47	45		48	52	42	46	48	49	48	49	49	47	40	50	46	47	48	44	49			48	50		48 (40 ~ 56)
	#4		43	38	36	39	43	31	41	41	40	46	38	38	35		40	47	31	39	39	40	40	43	43	41	30	43	37	39	40	36	40			41	43		39 (31 ~ 47)
	#5		50	42	33	41	52	29	49	43	49	51	50	47	42		48	51	36	43	49	52	49	50	51	48	36	50	43	47	47	41	49			48	48		50 (44 ~ 58)
	#6		51	45	44	46	51	44	47	47	50	48	45	45	41		45	53	43	44	45	47	45	50	46	43	38	50	40	44	44	40	48			48	48		49 (41 ~ 55)
	#7		54	51	58	53	55	52	52	54	54	53	52	50	48		51	56	44	49	50	52	52	51	53	48	45	52	48	49	49	46	52			51	51		53 (47 ~ 58)
PEG10:TSS-DMR	#1*2		58	53		58			59	58	59	56	51	52	56		58	54	56	55	54	60	55	57	55	56	59	54	56	55	51	57	55	48	54	52	52		56 (50 ~ 59)
(Chr. 7q21.3)	#2*3		59	58		57			60	58	58	57	51	52	56		57	53	54	60	54	60	57	61	56	55	59	54	56	55	51	56	55	47	53	56	53		55 (50 ~ 59)
	#3		57	55		56			60	58	58	55	49	51	53		57	54	52	55	54	58	54	58	54	54	56	55	55	53	48	55	54	46	53	52	50		53 (48 ~ 59)
	#4		57	54		57			59	59	58	59	52	51	56		57	53	53	65	55	59	56	57	55	56	59	54	55	55	50	56	55	48	52	59	55		54.5 (50 ~ 59)
	#5*4		52	50		52			55	53	53	51	47	45	52		51	47	49	51	50	54	51	53	50	50	54	50	51	50	47	51	50	41	48	50	48		50 (45 ~ 55)
MEST:alt-TSS-DMR	#1*5		66	59	60	59	62	63	58	63	67	64	67	55	66		65	66	64	56	67	59	63	67	63	54	67	66	57	56	58	56	67	73	73	58	53		60 (56 ~ 70)
(Chr. 7q32.2)	#2*6		66	60	59	59	62	63	58	63	67	64	66	57	65		65	65	64	56	66	58	62	66	62	53	66	66	59	56	57	58	68	74	75	59	52		59 (55 ~ 69)
	#3		63	58	57	57	61	61	55	62	65	63	62	50	61		64	64	61	55	65	56	59	65	61	51	64	65	53	51	52	52	64	72	72	57	50		58 (52 ~ 68)
	#4		65	61	61	59	66	66	59	68	69	65	70	67	65		66	64	65	59	71	62	65	69	64	57	65	69	63	56	56	56	72	76	81	62	55		61 (42 ~ 73)
	#5*7		64	58	57	57	61	60	56	61	66	66	61	45	62		62	63	62	55	62	58	58	65	59	53	63	64	52	55	55	56	69	70	70	61	52		57 (47 ~ 66)
	#6		66	63	62	60	64	65	59	65	72	67	68	54	67		66	65	70	57	71	60	64	71	61	56	67	69	59	57	57	56	71	74	80	64	55		60 (54 ~ 70)
GNAS-A/B:TSS-DMR	#1*8		43	52		44	46		43	43	42	43	45	49	44		44	44	46	42	44	44	45	43	44	44	42	44	46	44	46	52	44	45	41	43	43		41 (34 ~ 45)
(Chr. 20q13.32)	#2*9		42	52		44	45		42	43	42	42	43	56	43		43	43	45	41	42	43	45	42	43	44	46	42	48	45	46	51	44	44	45	43	42		40 (33 ~ 45)
	#3		45	53		46	48		43	44	43	44	46	56	45		42	45	49	44	44	44	46	45	46	44	46	45	48	45	47	53	47	48	49	47	43		43 (35 ~ 47)
	#4		41	50		42	42		39	41	40	42	42	47	41		40	41	43	40	40	41	42	41	42	39	40	40	43	41	44	49	42	42	44	40	39		38 (32 ~ 42)
	#5		42	51		44	43		40	42	41	42	43	51	42		42	43	45	41	43	42	40	43	44	41	42	41	44	43	45	51	43	43	45	42	41		40 (33 ~ 45)
	#6		40	50		40	42		38	48	41	39	42	48	40		40	41	44	38	42	40	45	38	41	36	39	40	42	42	43	48	40	41	42	38	40		38 (31 ~ 42)
	#7		43	52		43	44		42	44	42	41	44	51	44		42	43	46	41	44	45	46	42	43	44	44	43	46	45	46	51	43	43	45	41	42		40 (32 ~ 44)
The hypomethylated and hypermethylated CpG sites are highlighted with light and dark gray backgrounds, respectively. Regions that could not be analyzed due to lack of sample volumes are shown in the blanks. SRS Pts 1 and 2 are not included due to lack of remaining samples.
*1-9 are CpG sites that have also been examined by the HM450k.
(*1 cg10007452, *2 cg19079047, *3 cg02965180, *4 cg05277165, *5 cg19344806, *6 cg23714917, *7 cg21200654, *8 cg17652507, *9 cg22407822)
iDMRs, imprinting-asscoaited diffrentially methylated regions; Chr, chromosome; SRS, Silver-Russell syndrome; TS14, Temple syndrome; PWS, Prader-Willi syndrome; HM450k, HumanMethylation450 BeadChip.
