# Supplementary material for: Genome-wide methylation analysis in Silver–Russell syndrome, Temple syndrome, and Prader–Willi syndrome
Source: Clin Epigenetics. 2020 Oct 22;12:159. doi: 10.1186/s13148-020-00949-8 (PMC7583213; doi:10.1186/s13148-020-00949-8)
Supplement: Supplementary file 4 — Additional file 4.: Table S4. Primers utilized in the pyrosequencing analysis. [file 13148_2020_949_MOESM4_ESM.xlsx]

## Sheet: Sheet1
Table S4. Primers utilized in the pyrosequencing analysis.
iDMRs		Forward (5’ → 3’)	Reverse (5’ → 3’)	Sequence primer	AT	PS	CN
PLAGL1:alt-TSS-DMR		GGGGTAGTYGTGTTTATAGTTTAG	biotin-CCCAAACACCTACCCTAC	GGGTAGTYGTGTTTATAGTTTAGT	55	146	45
(Chr. 6q24.2)		chr6:144329336-144329359	chr6:144329214-144329231	chr6:144329335-144329358
PEG10:TSS-DMR		AGAAATTTGATTGYGTTTTGAGGAGAATA	biotin-ACAAAAAAAATAAAATCCCACACCTAAA	AGTTTGGYGAAAGGTT	54	155	45
(Chr. 7q21.3)		chr7:94285715-94285743	chr7:94285842-94285869	chr7:94285761-94285776
MEST:alt-TSS-DMR		GTGTGGTTGGYGGTTTTGGGATTA	biotin-ACACCCCCTCCTCAAATA	TGTTTTTGGGYGAAAATTTTAT	55	144	45
(Chr. 7q32.2)		chr7:130132206-130132229	chr7:130132332-130132349	chr7:130132276-130132297
MEG3:TSS-DMR		TTGTGTTTGAATTTATTTTGTTT	biotin-CCCCAAATTCTATAACAAATTACTCT	GTGTTTGAATTTATTTTGTTT	54	167	45
(Chr. 14q32.2)		chr14:101292170-101292192	chr14:101292311-101292336	chr14:101292172-101292192
SNRPN:alt-TSS-DMR		AGAGGTGGTAGAGAGTTGT	biotin-CCTTACCCCCCCAAACCACACA	TTTGAGTAAGAGTAGTTGTTTT	55	171	45
(Chr. 15q11.2)		chr15:25068690-25068708	chr15:25068839-25068860	chr15:25068728-25068749
GNAS-A/B:TSS-DMR		GGGATATTTGAGAGTTTTGAAAGAA	biotin-AATACAAAACCTCCCCTACT	GTTATTTTTTTTATTTGGGAGGA	52	216	45
(Chr. 20q13.32)		chr20:57463531-57463555	chr20:57463727-57463746	chr20:57463630-57463652
iDMRs, imprinting-associated differentially methylated regions; AT, annealing temperature (°C); PS, product size (bp); CN, cycle numbers; Chr, chromosome.
Y: C or T (pyrimidine).
Physical positions of the primers are based on the NCBI database (Genome Build 37.1).
